# Supplementary material for: Integrative serum metabolite prioritization and functional screening identify N-acetyl-L-glutamine as a protective candidate in premature ovarian insufficiency
Source: Front Genet. 2026 Jul 2;17:1827858. doi: 10.3389/fgene.2026.1827858 (PMC13372277; doi:10.3389/fgene.2026.1827858)
Supplement: Supplementary file 1 [file Table1.xls]

## Sheet: Supplementary Table S1
Supplementary Table S1: The druggable gene
Ensembl_gene_id	Gene_name	Description
ENSG00000000938	FGR	feline Gardner-Rasheed sarcoma viral oncogene homolog [Source:HGNC Symbol;Acc:3697]
ENSG00000001626	CFTR	cystic fibrosis transmembrane conductance regulator (ATP-binding cassette sub-family C, member 7) [Source:HGNC Symbol;Acc:1884]
ENSG00000001630	CYP51A1	cytochrome P450, family 51, subfamily A, polypeptide 1 [Source:HGNC Symbol;Acc:2649]
ENSG00000002549	LAP3	leucine aminopeptidase 3 [Source:HGNC Symbol;Acc:18449]
ENSG00000004468	CD38	CD38 molecule [Source:HGNC Symbol;Acc:1667]
ENSG00000004478	FKBP4	FK506 binding protein 4, 59kDa [Source:HGNC Symbol;Acc:3720]
ENSG00000004660	CAMKK1	calcium/calmodulin-dependent protein kinase kinase 1, alpha [Source:HGNC Symbol;Acc:1469]
ENSG00000004700	RECQL	RecQ protein-like (DNA helicase Q1-like) [Source:HGNC Symbol;Acc:9948]
ENSG00000004809	SLC22A16	solute carrier family 22 (organic cation/carnitine transporter), member 16 [Source:HGNC Symbol;Acc:20302]
ENSG00000004846	ABCB5	ATP-binding cassette, sub-family B (MDR/TAP), member 5 [Source:HGNC Symbol;Acc:46]
ENSG00000004948	CALCR	calcitonin receptor [Source:HGNC Symbol;Acc:1440]
ENSG00000005381	MPO	myeloperoxidase [Source:HGNC Symbol;Acc:7218]
ENSG00000005421	PON1	paraoxonase 1 [Source:HGNC Symbol;Acc:9204]
ENSG00000005471	ABCB4	ATP-binding cassette, sub-family B (MDR/TAP), member 4 [Source:HGNC Symbol;Acc:45]
ENSG00000005844	ITGAL	integrin, alpha L (antigen CD11A (p180), lymphocyte function-associated antigen 1; alpha polypeptide) [Source:HGNC Symbol;Acc:6148]
ENSG00000005961	ITGA2B	integrin, alpha 2b (platelet glycoprotein IIb of IIb/IIIa complex, antigen CD41) [Source:HGNC Symbol;Acc:6138]
ENSG00000006071	ABCC8	ATP-binding cassette, sub-family C (CFTR/MRP), member 8 [Source:HGNC Symbol;Acc:59]
ENSG00000006283	CACNA1G	calcium channel, voltage-dependent, T type, alpha 1G subunit [Source:HGNC Symbol;Acc:1394]
ENSG00000006327	TNFRSF12A	tumor necrosis factor receptor superfamily, member 12A [Source:HGNC Symbol;Acc:18152]
ENSG00000006432	MAP3K9	mitogen-activated protein kinase kinase kinase 9 [Source:HGNC Symbol;Acc:6861]
ENSG00000006638	TBXA2R	thromboxane A2 receptor [Source:HGNC Symbol;Acc:11608]
ENSG00000007047	MARK4	MAP/microtubule affinity-regulating kinase 4 [Source:HGNC Symbol;Acc:13538]
ENSG00000007171	NOS2	nitric oxide synthase 2, inducible [Source:HGNC Symbol;Acc:7873]
ENSG00000007216	SLC13A2	solute carrier family 13 (sodium-dependent dicarboxylate transporter), member 2 [Source:HGNC Symbol;Acc:10917]
ENSG00000007264	MATK	megakaryocyte-associated tyrosine kinase [Source:HGNC Symbol;Acc:6906]
ENSG00000007312	CD79B	CD79b molecule, immunoglobulin-associated beta [Source:HGNC Symbol;Acc:1699]
ENSG00000007314	SCN4A	sodium channel, voltage-gated, type IV, alpha subunit [Source:HGNC Symbol;Acc:10591]
ENSG00000007402	CACNA2D2	calcium channel, voltage-dependent, alpha 2/delta subunit 2 [Source:HGNC Symbol;Acc:1400]
ENSG00000007908	SELE	selectin E [Source:HGNC Symbol;Acc:10718]
ENSG00000007933	FMO3	flavin containing monooxygenase 3 [Source:HGNC Symbol;Acc:3771]
ENSG00000008018	PSMB1	proteasome (prosome, macropain) subunit, beta type, 1 [Source:HGNC Symbol;Acc:9537]
ENSG00000008086	CDKL5	cyclin-dependent kinase-like 5 [Source:HGNC Symbol;Acc:11411]
ENSG00000008394	MGST1	microsomal glutathione S-transferase 1 [Source:HGNC Symbol;Acc:7061]
ENSG00000010310	GIPR	gastric inhibitory polypeptide receptor [Source:HGNC Symbol;Acc:4271]
ENSG00000010322	NISCH	nischarin [Source:HGNC Symbol;Acc:18006]
ENSG00000010610	CD4	CD4 molecule [Source:HGNC Symbol;Acc:1678]
ENSG00000010671	BTK	Bruton agammaglobulinemia tyrosine kinase [Source:HGNC Symbol;Acc:1133]
ENSG00000010810	FYN	FYN oncogene related to SRC, FGR, YES [Source:HGNC Symbol;Acc:4037]
ENSG00000010932	FMO1	flavin containing monooxygenase 1 [Source:HGNC Symbol;Acc:3769]
ENSG00000011566	MAP4K3	mitogen-activated protein kinase kinase kinase kinase 3 [Source:HGNC Symbol;Acc:6865]
ENSG00000011677	GABRA3	gamma-aminobutyric acid (GABA) A receptor, alpha 3 [Source:HGNC Symbol;Acc:4077]
ENSG00000012124	CD22	CD22 molecule [Source:HGNC Symbol;Acc:1643]
ENSG00000012504	NR1H4	nuclear receptor subfamily 1, group H, member 4 [Source:HGNC Symbol;Acc:7967]
ENSG00000012779	ALOX5	arachidonate 5-lipoxygenase [Source:HGNC Symbol;Acc:435]
ENSG00000012983	MAP4K5	mitogen-activated protein kinase kinase kinase kinase 5 [Source:HGNC Symbol;Acc:6867]
ENSG00000013441	CLK1	CDC-like kinase 1 [Source:HGNC Symbol;Acc:2068]
ENSG00000013725	CD6	CD6 molecule [Source:HGNC Symbol;Acc:1691]
ENSG00000015413	DPEP1	dipeptidase 1 (renal) [Source:HGNC Symbol;Acc:3002]
ENSG00000015520	NPC1L1	NPC1-like 1 [Source:HGNC Symbol;Acc:7898]
ENSG00000016490	CLCA1	chloride channel accessory 1 [Source:HGNC Symbol;Acc:2015]
ENSG00000016602	CLCA4	chloride channel accessory 4 [Source:HGNC Symbol;Acc:2018]
ENSG00000017427	IGF1	insulin-like growth factor 1 (somatomedin C) [Source:HGNC Symbol;Acc:5464]
ENSG00000018625	ATP1A2	ATPase, Na+/K+ transporting, alpha 2 polypeptide [Source:HGNC Symbol;Acc:800]
ENSG00000019186	CYP24A1	cytochrome P450, family 24, subfamily A, polypeptide 1 [Source:HGNC Symbol;Acc:2602]
ENSG00000019582	CD74	CD74 molecule, major histocompatibility complex, class II invariant chain [Source:HGNC Symbol;Acc:1697]
ENSG00000019991	HGF	hepatocyte growth factor (hepapoietin A; scatter factor) [Source:HGNC Symbol;Acc:4893]
ENSG00000021461	CYP3A43	cytochrome P450, family 3, subfamily A, polypeptide 43 [Source:HGNC Symbol;Acc:17450]
ENSG00000021826	CPS1	carbamoyl-phosphate synthase 1, mitochondrial [Source:HGNC Symbol;Acc:2323]
ENSG00000022355	GABRA1	gamma-aminobutyric acid (GABA) A receptor, alpha 1 [Source:HGNC Symbol;Acc:4075]
ENSG00000023445	BIRC3	baculoviral IAP repeat containing 3 [Source:HGNC Symbol;Acc:591]
ENSG00000023839	ABCC2	ATP-binding cassette, sub-family C (CFTR/MRP), member 2 [Source:HGNC Symbol;Acc:53]
ENSG00000026025	VIM	vimentin [Source:HGNC Symbol;Acc:12692]
ENSG00000026508	CD44	CD44 molecule (Indian blood group) [Source:HGNC Symbol;Acc:1681]
ENSG00000026751	SLAMF7	SLAM family member 7 [Source:HGNC Symbol;Acc:21394]
ENSG00000027075	PRKCH	protein kinase C, eta [Source:HGNC Symbol;Acc:9403]
ENSG00000027697	IFNGR1	interferon gamma receptor 1 [Source:HGNC Symbol;Acc:5439]
ENSG00000028116	VRK2	vaccinia related kinase 2 [Source:HGNC Symbol;Acc:12719]
ENSG00000030304	MUSK	muscle, skeletal, receptor tyrosine kinase [Source:HGNC Symbol;Acc:7525]
ENSG00000034152	MAP2K3	mitogen-activated protein kinase kinase 3 [Source:HGNC Symbol;Acc:6843]
ENSG00000035664	DAPK2	death-associated protein kinase 2 [Source:HGNC Symbol;Acc:2675]
ENSG00000036530	CYP46A1	cytochrome P450, family 46, subfamily A, polypeptide 1 [Source:HGNC Symbol;Acc:2641]
ENSG00000036828	CASR	calcium-sensing receptor [Source:HGNC Symbol;Acc:1514]
ENSG00000037280	FLT4	fms-related tyrosine kinase 4 [Source:HGNC Symbol;Acc:3767]
ENSG00000041982	TNC	tenascin C [Source:HGNC Symbol;Acc:5318]
ENSG00000042088	TDP1	tyrosyl-DNA phosphodiesterase 1 [Source:HGNC Symbol;Acc:18884]
ENSG00000043591	ADRB1	adrenoceptor beta 1 [Source:HGNC Symbol;Acc:285]
ENSG00000044524	EPHA3	EPH receptor A3 [Source:HGNC Symbol;Acc:3387]
ENSG00000047936	ROS1	c-ros oncogene 1 , receptor tyrosine kinase [Source:HGNC Symbol;Acc:10261]
ENSG00000048052	HDAC9	histone deacetylase 9 [Source:HGNC Symbol;Acc:14065]
ENSG00000049249	TNFRSF9	tumor necrosis factor receptor superfamily, member 9 [Source:HGNC Symbol;Acc:11924]
ENSG00000049319	SRD5A2	steroid-5-alpha-reductase, alpha polypeptide 2 (3-oxo-5 alpha-steroid delta 4-dehydrogenase alpha 2) [Source:HGNC Symbol;Acc:11285]
ENSG00000050555	LAMC3	laminin, gamma 3 [Source:HGNC Symbol;Acc:6494]
ENSG00000050628	PTGER3	prostaglandin E receptor 3 (subtype EP3) [Source:HGNC Symbol;Acc:9595]
ENSG00000050748	MAPK9	mitogen-activated protein kinase 9 [Source:HGNC Symbol;Acc:6886]
ENSG00000051382	PIK3CB	phosphatidylinositol-4,5-bisphosphate 3-kinase, catalytic subunit beta [Source:HGNC Symbol;Acc:8976]
ENSG00000053747	LAMA3	laminin, alpha 3 [Source:HGNC Symbol;Acc:6483]
ENSG00000053918	KCNQ1	potassium voltage-gated channel, KQT-like subfamily, member 1 [Source:HGNC Symbol;Acc:6294]
ENSG00000055118	KCNH2	potassium voltage-gated channel, subfamily H (eag-related), member 2 [Source:HGNC Symbol;Acc:6251]
ENSG00000057593	F7	coagulation factor VII (serum prothrombin conversion accelerator) [Source:HGNC Symbol;Acc:3544]
ENSG00000058085	LAMC2	laminin, gamma 2 [Source:HGNC Symbol;Acc:6493]
ENSG00000058404	CAMK2B	calcium/calmodulin-dependent protein kinase II beta [Source:HGNC Symbol;Acc:1461]
ENSG00000058729	RIOK2	RIO kinase 2 [Source:HGNC Symbol;Acc:18999]
ENSG00000059377	TBXAS1	thromboxane A synthase 1 (platelet) [Source:HGNC Symbol;Acc:11609]
ENSG00000061273	HDAC7	histone deacetylase 7 [Source:HGNC Symbol;Acc:14067]
ENSG00000061918	GUCY1B3	guanylate cyclase 1, soluble, beta 3 [Source:HGNC Symbol;Acc:4687]
ENSG00000061938	TNK2	tyrosine kinase, non-receptor, 2 [Source:HGNC Symbol;Acc:19297]
ENSG00000062038	CDH3	cadherin 3, type 1, P-cadherin (placental) [Source:HGNC Symbol;Acc:1762]
ENSG00000062524	LTK	leukocyte receptor tyrosine kinase [Source:HGNC Symbol;Acc:6721]
ENSG00000062822	POLD1	polymerase (DNA directed), delta 1, catalytic subunit [Source:HGNC Symbol;Acc:9175]
ENSG00000063854	HAGH	hydroxyacylglutathione hydrolase [Source:HGNC Symbol;Acc:4805]
ENSG00000064012	CASP8	caspase 8, apoptosis-related cysteine peptidase [Source:HGNC Symbol;Acc:1509]
ENSG00000064300	NGFR	nerve growth factor receptor [Source:HGNC Symbol;Acc:7809]
ENSG00000064393	HIPK2	homeodomain interacting protein kinase 2 [Source:HGNC Symbol;Acc:14402]
ENSG00000064547	LPAR2	lysophosphatidic acid receptor 2 [Source:HGNC Symbol;Acc:3168]
ENSG00000064989	CALCRL	calcitonin receptor-like [Source:HGNC Symbol;Acc:16709]
ENSG00000065243	PKN2	protein kinase N2 [Source:HGNC Symbol;Acc:9406]
ENSG00000065325	GLP2R	glucagon-like peptide 2 receptor [Source:HGNC Symbol;Acc:4325]
ENSG00000065361	ERBB3	v-erb-b2 avian erythroblastic leukemia viral oncogene homolog 3 [Source:HGNC Symbol;Acc:3431]
ENSG00000065534	MYLK	myosin light chain kinase [Source:HGNC Symbol;Acc:7590]
ENSG00000065559	MAP2K4	mitogen-activated protein kinase kinase 4 [Source:HGNC Symbol;Acc:6844]
ENSG00000065613	SLK	STE20-like kinase [Source:HGNC Symbol;Acc:11088]
ENSG00000065621	GSTO2	glutathione S-transferase omega 2 [Source:HGNC Symbol;Acc:23064]
ENSG00000065675	PRKCQ	protein kinase C, theta [Source:HGNC Symbol;Acc:9410]
ENSG00000065883	CDK13	cyclin-dependent kinase 13 [Source:HGNC Symbol;Acc:1733]
ENSG00000065989	PDE4A	phosphodiesterase 4A, cAMP-specific [Source:HGNC Symbol;Acc:8780]
ENSG00000066056	TIE1	tyrosine kinase with immunoglobulin-like and EGF-like domains 1 [Source:HGNC Symbol;Acc:11809]
ENSG00000066230	SLC9A3	solute carrier family 9, subfamily A (NHE3, cation proton antiporter 3), member 3 [Source:HGNC Symbol;Acc:11073]
ENSG00000066405	CLDN18	claudin 18 [Source:HGNC Symbol;Acc:2039]
ENSG00000066468	FGFR2	fibroblast growth factor receptor 2 [Source:HGNC Symbol;Acc:3689]
ENSG00000067182	TNFRSF1A	tumor necrosis factor receptor superfamily, member 1A [Source:HGNC Symbol;Acc:11916]
ENSG00000067225	PKM	pyruvate kinase, muscle [Source:HGNC Symbol;Acc:9021]
ENSG00000067606	PRKCZ	protein kinase C, zeta [Source:HGNC Symbol;Acc:9412]
ENSG00000067900	ROCK1	Rho-associated, coiled-coil containing protein kinase 1 [Source:HGNC Symbol;Acc:10251]
ENSG00000068024	HDAC4	histone deacetylase 4 [Source:HGNC Symbol;Acc:14063]
ENSG00000068078	FGFR3	fibroblast growth factor receptor 3 [Source:HGNC Symbol;Acc:3690]
ENSG00000069431	ABCC9	ATP-binding cassette, sub-family C (CFTR/MRP), member 9 [Source:HGNC Symbol;Acc:60]
ENSG00000069535	MAOB	monoamine oxidase B [Source:HGNC Symbol;Acc:6834]
ENSG00000069696	DRD4	dopamine receptor D4 [Source:HGNC Symbol;Acc:3025]
ENSG00000069764	PLA2G10	phospholipase A2, group X [Source:HGNC Symbol;Acc:9029]
ENSG00000070019	GUCY2C	guanylate cyclase 2C (heat stable enterotoxin receptor) [Source:HGNC Symbol;Acc:4688]
ENSG00000070748	CHAT	choline O-acetyltransferase [Source:HGNC Symbol;Acc:1912]
ENSG00000070808	CAMK2A	calcium/calmodulin-dependent protein kinase II alpha [Source:HGNC Symbol;Acc:1460]
ENSG00000070886	EPHA8	EPH receptor A8 [Source:HGNC Symbol;Acc:3391]
ENSG00000070915	SLC12A3	solute carrier family 12 (sodium/chloride transporter), member 3 [Source:HGNC Symbol;Acc:10912]
ENSG00000071054	MAP4K4	mitogen-activated protein kinase kinase kinase kinase 4 [Source:HGNC Symbol;Acc:6866]
ENSG00000071242	RPS6KA2	ribosomal protein S6 kinase, 90kDa, polypeptide 2 [Source:HGNC Symbol;Acc:10431]
ENSG00000072062	PRKACA	protein kinase, cAMP-dependent, catalytic, alpha [Source:HGNC Symbol;Acc:9380]
ENSG00000072133	RPS6KA6	ribosomal protein S6 kinase, 90kDa, polypeptide 6 [Source:HGNC Symbol;Acc:10435]
ENSG00000072210	ALDH3A2	aldehyde dehydrogenase 3 family, member A2 [Source:HGNC Symbol;Acc:403]
ENSG00000072274	TFRC	transferrin receptor [Source:HGNC Symbol;Acc:11763]
ENSG00000072506	HSD17B10	hydroxysteroid (17-beta) dehydrogenase 10 [Source:HGNC Symbol;Acc:4800]
ENSG00000072518	MARK2	MAP/microtubule affinity-regulating kinase 2 [Source:HGNC Symbol;Acc:3332]
ENSG00000072694	FCGR2B	Fc fragment of IgG, low affinity IIb, receptor (CD32) [Source:HGNC Symbol;Acc:3618]
ENSG00000072786	STK10	serine/threonine kinase 10 [Source:HGNC Symbol;Acc:11388]
ENSG00000073417	PDE8A	phosphodiesterase 8A [Source:HGNC Symbol;Acc:8793]
ENSG00000073734	ABCB11	ATP-binding cassette, sub-family B (MDR/TAP), member 11 [Source:HGNC Symbol;Acc:42]
ENSG00000073737	DHRS9	dehydrogenase/reductase (SDR family) member 9 [Source:HGNC Symbol;Acc:16888]
ENSG00000073756	PTGS2	prostaglandin-endoperoxide synthase 2 (prostaglandin G/H synthase and cyclooxygenase) [Source:HGNC Symbol;Acc:9605]
ENSG00000073803	MAP3K13	mitogen-activated protein kinase kinase kinase 13 [Source:HGNC Symbol;Acc:6852]
ENSG00000074319	TSG101	tumor susceptibility 101 [Source:HGNC Symbol;Acc:15971]
ENSG00000074410	CA12	carbonic anhydrase XII [Source:HGNC Symbol;Acc:1371]
ENSG00000074590	NUAK1	NUAK family, SNF1-like kinase, 1 [Source:HGNC Symbol;Acc:14311]
ENSG00000074803	SLC12A1	solute carrier family 12 (sodium/potassium/chloride transporter), member 1 [Source:HGNC Symbol;Acc:10910]
ENSG00000074966	TXK	TXK tyrosine kinase [Source:HGNC Symbol;Acc:12434]
ENSG00000075043	KCNQ2	potassium voltage-gated channel, KQT-like subfamily, member 2 [Source:HGNC Symbol;Acc:6296]
ENSG00000075073	TACR2	tachykinin receptor 2 [Source:HGNC Symbol;Acc:11527]
ENSG00000075388	FGF4	fibroblast growth factor 4 [Source:HGNC Symbol;Acc:3682]
ENSG00000075413	MARK3	MAP/microtubule affinity-regulating kinase 3 [Source:HGNC Symbol;Acc:6897]
ENSG00000075651	PLD1	phospholipase D1, phosphatidylcholine-specific [Source:HGNC Symbol;Acc:9067]
ENSG00000076258	FMO4	flavin containing monooxygenase 4 [Source:HGNC Symbol;Acc:3772]
ENSG00000076662	ICAM3	intercellular adhesion molecule 3 [Source:HGNC Symbol;Acc:5346]
ENSG00000076706	MCAM	melanoma cell adhesion molecule [Source:HGNC Symbol;Acc:6934]
ENSG00000076984	MAP2K7	mitogen-activated protein kinase kinase 7 [Source:HGNC Symbol;Acc:6847]
ENSG00000077092	RARB	retinoic acid receptor, beta [Source:HGNC Symbol;Acc:9865]
ENSG00000077097	TOP2B	topoisomerase (DNA) II beta 180kDa [Source:HGNC Symbol;Acc:11990]
ENSG00000077238	IL4R	interleukin 4 receptor [Source:HGNC Symbol;Acc:6015]
ENSG00000077264	PAK3	p21 protein (Cdc42/Rac)-activated kinase 3 [Source:HGNC Symbol;Acc:8592]
ENSG00000077498	TYR	tyrosinase [Source:HGNC Symbol;Acc:12442]
ENSG00000077782	FGFR1	fibroblast growth factor receptor 1 [Source:HGNC Symbol;Acc:3688]
ENSG00000078098	FAP	fibroblast activation protein, alpha [Source:HGNC Symbol;Acc:3590]
ENSG00000079277	MKNK1	MAP kinase interacting serine/threonine kinase 1 [Source:HGNC Symbol;Acc:7110]
ENSG00000079459	FDFT1	farnesyl-diphosphate farnesyltransferase 1 [Source:HGNC Symbol;Acc:3629]
ENSG00000079999	KEAP1	kelch-like ECH-associated protein 1 [Source:HGNC Symbol;Acc:23177]
ENSG00000080224	EPHA6	EPH receptor A6 [Source:HGNC Symbol;Acc:19296]
ENSG00000080293	SCTR	secretin receptor [Source:HGNC Symbol;Acc:10608]
ENSG00000080644	CHRNA3	cholinergic receptor, nicotinic, alpha 3 (neuronal) [Source:HGNC Symbol;Acc:1957]
ENSG00000080815	PSEN1	presenilin 1 [Source:HGNC Symbol;Acc:9508]
ENSG00000080824	HSP90AA1	heat shock protein 90kDa alpha (cytosolic), class A member 1 [Source:HGNC Symbol;Acc:5253]
ENSG00000081051	AFP	alpha-fetoprotein [Source:HGNC Symbol;Acc:317]
ENSG00000081237	PTPRC	protein tyrosine phosphatase, receptor type, C [Source:HGNC Symbol;Acc:9666]
ENSG00000081248	CACNA1S	calcium channel, voltage-dependent, L type, alpha 1S subunit [Source:HGNC Symbol;Acc:1397]
ENSG00000081320	STK17B	serine/threonine kinase 17b [Source:HGNC Symbol;Acc:11396]
ENSG00000081800	SLC13A1	solute carrier family 13 (sodium/sulfate symporter), member 1 [Source:HGNC Symbol;Acc:10916]
ENSG00000082175	PGR	progesterone receptor [Source:HGNC Symbol;Acc:8910]
ENSG00000082482	KCNK2	potassium channel, subfamily K, member 2 [Source:HGNC Symbol;Acc:6277]
ENSG00000082556	OPRK1	opioid receptor, kappa 1 [Source:HGNC Symbol;Acc:8154]
ENSG00000082701	GSK3B	glycogen synthase kinase 3 beta [Source:HGNC Symbol;Acc:4617]
ENSG00000082781	ITGB5	integrin, beta 5 [Source:HGNC Symbol;Acc:6160]
ENSG00000083290	ULK2	unc-51 like autophagy activating kinase 2 [Source:HGNC Symbol;Acc:13480]
ENSG00000083457	ITGAE	integrin, alpha E (antigen CD103, human mucosal lymphocyte antigen 1; alpha polypeptide) [Source:HGNC Symbol;Acc:6147]
ENSG00000084207	GSTP1	glutathione S-transferase pi 1 [Source:HGNC Symbol;Acc:4638]
ENSG00000084453	SLCO1A2	solute carrier organic anion transporter family, member 1A2 [Source:HGNC Symbol;Acc:10956]
ENSG00000084674	APOB	apolipoprotein B [Source:HGNC Symbol;Acc:603]
ENSG00000085511	MAP3K4	mitogen-activated protein kinase kinase kinase 4 [Source:HGNC Symbol;Acc:6856]
ENSG00000085563	ABCB1	ATP-binding cassette, sub-family B (MDR/TAP), member 1 [Source:HGNC Symbol;Acc:40]
ENSG00000085662	AKR1B1	aldo-keto reductase family 1, member B1 (aldose reductase) [Source:HGNC Symbol;Acc:381]
ENSG00000085871	MGST2	microsomal glutathione S-transferase 2 [Source:HGNC Symbol;Acc:7063]
ENSG00000086205	FOLH1	folate hydrolase (prostate-specific membrane antigen) 1 [Source:HGNC Symbol;Acc:3788]
ENSG00000086548	CEACAM6	carcinoembryonic antigen-related cell adhesion molecule 6 (non-specific cross reacting antigen) [Source:HGNC Symbol;Acc:1818]
ENSG00000087076	HSD17B14	hydroxysteroid (17-beta) dehydrogenase 14 [Source:HGNC Symbol;Acc:23238]
ENSG00000087085	ACHE	acetylcholinesterase (Yt blood group) [Source:HGNC Symbol;Acc:108]
ENSG00000087237	CETP	cholesteryl ester transfer protein, plasma [Source:HGNC Symbol;Acc:1869]
ENSG00000087245	MMP2	matrix metallopeptidase 2 (gelatinase A, 72kDa gelatinase, 72kDa type IV collagenase) [Source:HGNC Symbol;Acc:7166]
ENSG00000087494	PTHLH	parathyroid hormone-like hormone [Source:HGNC Symbol;Acc:9607]
ENSG00000087586	AURKA	aurora kinase A [Source:HGNC Symbol;Acc:11393]
ENSG00000088002	SULT2B1	sulfotransferase family, cytosolic, 2B, member 1 [Source:HGNC Symbol;Acc:11459]
ENSG00000088386	SLC15A1	solute carrier family 15 (oligopeptide transporter), member 1 [Source:HGNC Symbol;Acc:10920]
ENSG00000088832	FKBP1A	FK506 binding protein 1A, 12kDa [Source:HGNC Symbol;Acc:3711]
ENSG00000089250	NOS1	nitric oxide synthase 1 (neuronal) [Source:HGNC Symbol;Acc:7872]
ENSG00000089597	GANAB	glucosidase, alpha; neutral AB [Source:HGNC Symbol;Acc:4138]
ENSG00000090020	SLC9A1	solute carrier family 9, subfamily A (NHE1, cation proton antiporter 1), member 1 [Source:HGNC Symbol;Acc:11071]
ENSG00000090339	ICAM1	intercellular adhesion molecule 1 [Source:HGNC Symbol;Acc:5344]
ENSG00000090376	IRAK3	interleukin-1 receptor-associated kinase 3 [Source:HGNC Symbol;Acc:17020]
ENSG00000090402	SI	sucrase-isomaltase (alpha-glucosidase) [Source:HGNC Symbol;Acc:10856]
ENSG00000090534	THPO	thrombopoietin [Source:HGNC Symbol;Acc:11795]
ENSG00000091128	LAMB4	laminin, beta 4 [Source:HGNC Symbol;Acc:6491]
ENSG00000091136	LAMB1	laminin, beta 1 [Source:HGNC Symbol;Acc:6486]
ENSG00000091181	IL5RA	interleukin 5 receptor, alpha [Source:HGNC Symbol;Acc:6017]
ENSG00000091262	ABCC6	ATP-binding cassette, sub-family C (CFTR/MRP), member 6 [Source:HGNC Symbol;Acc:57]
ENSG00000091436		Mitogen-activated protein kinase kinase kinase MLT [Source:UniProtKB/Swiss-Prot;Acc:Q9NYL2]
ENSG00000091831	ESR1	estrogen receptor 1 [Source:HGNC Symbol;Acc:3467]
ENSG00000091879	ANGPT2	angiopoietin 2 [Source:HGNC Symbol;Acc:485]
ENSG00000091972	CD200	CD200 molecule [Source:HGNC Symbol;Acc:7203]
ENSG00000092009	CMA1	chymase 1, mast cell [Source:HGNC Symbol;Acc:2097]
ENSG00000092054	MYH7	myosin, heavy chain 7, cardiac muscle, beta [Source:HGNC Symbol;Acc:7577]
ENSG00000092068	SLC7A8	solute carrier family 7 (amino acid transporter light chain, L system), member 8 [Source:HGNC Symbol;Acc:11066]
ENSG00000092096	SLC22A17	solute carrier family 22, member 17 [Source:HGNC Symbol;Acc:23095]
ENSG00000092445	TYRO3	TYRO3 protein tyrosine kinase [Source:HGNC Symbol;Acc:12446]
ENSG00000092969	TGFB2	transforming growth factor, beta 2 [Source:HGNC Symbol;Acc:11768]
ENSG00000093010	COMT	catechol-O-methyltransferase [Source:HGNC Symbol;Acc:2228]
ENSG00000094631	HDAC6	histone deacetylase 6 [Source:HGNC Symbol;Acc:14064]
ENSG00000094963	FMO2	flavin containing monooxygenase 2 (non-functional) [Source:HGNC Symbol;Acc:3770]
ENSG00000095303	PTGS1	prostaglandin-endoperoxide synthase 1 (prostaglandin G/H synthase and cyclooxygenase) [Source:HGNC Symbol;Acc:9604]
ENSG00000095464	PDE6C	phosphodiesterase 6C, cGMP-specific, cone, alpha prime [Source:HGNC Symbol;Acc:8787]
ENSG00000095596	CYP26A1	cytochrome P450, family 26, subfamily A, polypeptide 1 [Source:HGNC Symbol;Acc:2603]
ENSG00000096060	FKBP5	FK506 binding protein 5 [Source:HGNC Symbol;Acc:3721]
ENSG00000096063	SRPK1	SRSF protein kinase 1 [Source:HGNC Symbol;Acc:11305]
ENSG00000096384	HSP90AB1	heat shock protein 90kDa alpha (cytosolic), class B member 1 [Source:HGNC Symbol;Acc:5258]
ENSG00000096717	SIRT1	sirtuin 1 [Source:HGNC Symbol;Acc:14929]
ENSG00000096968	JAK2	Janus kinase 2 [Source:HGNC Symbol;Acc:6192]
ENSG00000096996	IL12RB1	interleukin 12 receptor, beta 1 [Source:HGNC Symbol;Acc:5971]
ENSG00000097007	ABL1	c-abl oncogene 1, non-receptor tyrosine kinase [Source:HGNC Symbol;Acc:76]
ENSG00000099250	NRP1	neuropilin 1 [Source:HGNC Symbol;Acc:8004]
ENSG00000099866	MADCAM1	mucosal vascular addressin cell adhesion molecule 1 [Source:HGNC Symbol;Acc:6765]
ENSG00000099875	MKNK2	MAP kinase interacting serine/threonine kinase 2 [Source:HGNC Symbol;Acc:7111]
ENSG00000100030	MAPK1	mitogen-activated protein kinase 1 [Source:HGNC Symbol;Acc:6871]
ENSG00000100170	SLC5A1	solute carrier family 5 (sodium/glucose cotransporter), member 1 [Source:HGNC Symbol;Acc:11036]
ENSG00000100191	SLC5A4	solute carrier family 5 (glucose activated ion channel), member 4 [Source:HGNC Symbol;Acc:11039]
ENSG00000100197	CYP2D6	cytochrome P450, family 2, subfamily D, polypeptide 6 [Source:HGNC Symbol;Acc:2625]
ENSG00000100243	CYB5R3	cytochrome b5 reductase 3 [Source:HGNC Symbol;Acc:2873]
ENSG00000100299	ARSA	arylsulfatase A [Source:HGNC Symbol;Acc:713]
ENSG00000100346	CACNA1I	calcium channel, voltage-dependent, T type, alpha 1I subunit [Source:HGNC Symbol;Acc:1396]
ENSG00000100385	IL2RB	interleukin 2 receptor, beta [Source:HGNC Symbol;Acc:6009]
ENSG00000100429	HDAC10	histone deacetylase 10 [Source:HGNC Symbol;Acc:18128]
ENSG00000100433	KCNK10	potassium channel, subfamily K, member 10 [Source:HGNC Symbol;Acc:6273]
ENSG00000100577	GSTZ1	glutathione S-transferase zeta 1 [Source:HGNC Symbol;Acc:4643]
ENSG00000100612	DHRS7	dehydrogenase/reductase (SDR family) member 7 [Source:HGNC Symbol;Acc:21524]
ENSG00000100644	HIF1A	hypoxia inducible factor 1, alpha subunit (basic helix-loop-helix transcription factor) [Source:HGNC Symbol;Acc:4910]
ENSG00000100652	SLC10A1	solute carrier family 10 (sodium/bile acid cotransporter), member 1 [Source:HGNC Symbol;Acc:10905]
ENSG00000100739	BDKRB1	bradykinin receptor B1 [Source:HGNC Symbol;Acc:1029]
ENSG00000100784	RPS6KA5	ribosomal protein S6 kinase, 90kDa, polypeptide 5 [Source:HGNC Symbol;Acc:10434]
ENSG00000100804	PSMB5	proteasome (prosome, macropain) subunit, beta type, 5 [Source:HGNC Symbol;Acc:9542]
ENSG00000100823	APEX1	APEX nuclease (multifunctional DNA repair enzyme) 1 [Source:HGNC Symbol;Acc:587]
ENSG00000100867	DHRS2	dehydrogenase/reductase (SDR family) member 2 [Source:HGNC Symbol;Acc:18349]
ENSG00000100983	GSS	glutathione synthetase [Source:HGNC Symbol;Acc:4624]
ENSG00000100985	MMP9	matrix metallopeptidase 9 (gelatinase B, 92kDa gelatinase, 92kDa type IV collagenase) [Source:HGNC Symbol;Acc:7176]
ENSG00000100997	ABHD12	abhydrolase domain containing 12 [Source:HGNC Symbol;Acc:15868]
ENSG00000101017	CD40	CD40 molecule, TNF receptor superfamily member 5 [Source:HGNC Symbol;Acc:11919]
ENSG00000101076	HNF4A	hepatocyte nuclear factor 4, alpha [Source:HGNC Symbol;Acc:5024]
ENSG00000101109	STK4	serine/threonine kinase 4 [Source:HGNC Symbol;Acc:11408]
ENSG00000101162	TUBB1	tubulin, beta 1 class VI [Source:HGNC Symbol;Acc:16257]
ENSG00000101180	HRH3	histamine receptor H3 [Source:HGNC Symbol;Acc:5184]
ENSG00000101187	SLCO4A1	solute carrier organic anion transporter family, member 4A1 [Source:HGNC Symbol;Acc:10953]
ENSG00000101188	NTSR1	neurotensin receptor 1 (high affinity) [Source:HGNC Symbol;Acc:8039]
ENSG00000101204	CHRNA4	cholinergic receptor, nicotinic, alpha 4 (neuronal) [Source:HGNC Symbol;Acc:1958]
ENSG00000101213	PTK6	protein tyrosine kinase 6 [Source:HGNC Symbol;Acc:9617]
ENSG00000101266	CSNK2A1	casein kinase 2, alpha 1 polypeptide [Source:HGNC Symbol;Acc:2457]
ENSG00000101306	MYLK2	myosin light chain kinase 2 [Source:HGNC Symbol;Acc:16243]
ENSG00000101336	HCK	hemopoietic cell kinase [Source:HGNC Symbol;Acc:4840]
ENSG00000101349	PAK7	p21 protein (Cdc42/Rac)-activated kinase 7 [Source:HGNC Symbol;Acc:15916]
ENSG00000101680	LAMA1	laminin, alpha 1 [Source:HGNC Symbol;Acc:6481]
ENSG00000101782	RIOK3	RIO kinase 3 [Source:HGNC Symbol;Acc:11451]
ENSG00000101846	STS	steroid sulfatase (microsomal), isozyme S [Source:HGNC Symbol;Acc:11425]
ENSG00000101868	POLA1	polymerase (DNA directed), alpha 1, catalytic subunit [Source:HGNC Symbol;Acc:9173]
ENSG00000101966	XIAP	X-linked inhibitor of apoptosis [Source:HGNC Symbol;Acc:592]
ENSG00000102001	CACNA1F	calcium channel, voltage-dependent, L type, alpha 1F subunit [Source:HGNC Symbol;Acc:1393]
ENSG00000102010	BMX	BMX non-receptor tyrosine kinase [Source:HGNC Symbol;Acc:1079]
ENSG00000102096	PIM2	pim-2 oncogene [Source:HGNC Symbol;Acc:8987]
ENSG00000102225	CDK16	cyclin-dependent kinase 16 [Source:HGNC Symbol;Acc:8749]
ENSG00000102245	CD40LG	CD40 ligand [Source:HGNC Symbol;Acc:11935]
ENSG00000102312	PORCN	porcupine homolog (Drosophila) [Source:HGNC Symbol;Acc:17652]
ENSG00000102393	GLA	galactosidase, alpha [Source:HGNC Symbol;Acc:4296]
ENSG00000102468	HTR2A	5-hydroxytryptamine (serotonin) receptor 2A, G protein-coupled [Source:HGNC Symbol;Acc:5293]
ENSG00000102524	TNFSF13B	tumor necrosis factor (ligand) superfamily, member 13b [Source:HGNC Symbol;Acc:11929]
ENSG00000102539	MLNR	motilin receptor [Source:HGNC Symbol;Acc:4495]
ENSG00000102572	STK24	serine/threonine kinase 24 [Source:HGNC Symbol;Acc:11403]
ENSG00000102755	FLT1	fms-related tyrosine kinase 1 [Source:HGNC Symbol;Acc:3763]
ENSG00000102796	DHRS12	dehydrogenase/reductase (SDR family) member 12 [Source:HGNC Symbol;Acc:25832]
ENSG00000102854	MSLN	mesothelin [Source:HGNC Symbol;Acc:7371]
ENSG00000102882	MAPK3	mitogen-activated protein kinase 3 [Source:HGNC Symbol;Acc:6877]
ENSG00000102967	DHODH	dihydroorotate dehydrogenase (quinone) [Source:HGNC Symbol;Acc:2867]
ENSG00000102996	MMP15	matrix metallopeptidase 15 (membrane-inserted) [Source:HGNC Symbol;Acc:7161]
ENSG00000103222	ABCC1	ATP-binding cassette, sub-family C (CFTR/MRP), member 1 [Source:HGNC Symbol;Acc:51]
ENSG00000103257	SLC7A5	solute carrier family 7 (amino acid transporter light chain, L system), member 5 [Source:HGNC Symbol;Acc:11063]
ENSG00000103546	SLC6A2	solute carrier family 6 (neurotransmitter transporter), member 2 [Source:HGNC Symbol;Acc:11048]
ENSG00000103642	LACTB	lactamase, beta [Source:HGNC Symbol;Acc:16468]
ENSG00000103653	CSK	c-src tyrosine kinase [Source:HGNC Symbol;Acc:2444]
ENSG00000103855	CD276	CD276 molecule [Source:HGNC Symbol;Acc:19137]
ENSG00000104205	SGK3	serum/glucocorticoid regulated kinase family, member 3 [Source:HGNC Symbol;Acc:10812]
ENSG00000104267	CA2	carbonic anhydrase II [Source:HGNC Symbol;Acc:1373]
ENSG00000104312	RIPK2	receptor-interacting serine-threonine kinase 2 [Source:HGNC Symbol;Acc:10020]
ENSG00000104321	TRPA1	transient receptor potential cation channel, subfamily A, member 1 [Source:HGNC Symbol;Acc:497]
ENSG00000104365	IKBKB	inhibitor of kappa light polypeptide gene enhancer in B-cells, kinase beta [Source:HGNC Symbol;Acc:5960]
ENSG00000104368	PLAT	plasminogen activator, tissue [Source:HGNC Symbol;Acc:9051]
ENSG00000104375	STK3	serine/threonine kinase 3 [Source:HGNC Symbol;Acc:11406]
ENSG00000104549	SQLE	squalene epoxidase [Source:HGNC Symbol;Acc:11279]
ENSG00000104687	GSR	glutathione reductase [Source:HGNC Symbol;Acc:4623]
ENSG00000104689	TNFRSF10A	tumor necrosis factor receptor superfamily, member 10a [Source:HGNC Symbol;Acc:11904]
ENSG00000104774	MAN2B1	mannosidase, alpha, class 2B, member 1 [Source:HGNC Symbol;Acc:6826]
ENSG00000104783	KCNN4	potassium intermediate/small conductance calcium-activated channel, subfamily N, member 4 [Source:HGNC Symbol;Acc:6293]
ENSG00000104814	MAP4K1	mitogen-activated protein kinase kinase kinase kinase 1 [Source:HGNC Symbol;Acc:6863]
ENSG00000104833	TUBB4A	tubulin, beta 4A class IVa [Source:HGNC Symbol;Acc:20774]
ENSG00000104894	CD37	CD37 molecule [Source:HGNC Symbol;Acc:1666]
ENSG00000104921	FCER2	Fc fragment of IgE, low affinity II, receptor for (CD23) [Source:HGNC Symbol;Acc:3612]
ENSG00000104936	DMPK	dystrophia myotonica-protein kinase [Source:HGNC Symbol;Acc:2933]
ENSG00000105146	AURKC	aurora kinase C [Source:HGNC Symbol;Acc:11391]
ENSG00000105173	CCNE1	cyclin E1 [Source:HGNC Symbol;Acc:1589]
ENSG00000105204	DYRK1B	dual-specificity tyrosine-(Y)-phosphorylation regulated kinase 1B [Source:HGNC Symbol;Acc:3092]
ENSG00000105221	AKT2	v-akt murine thymoma viral oncogene homolog 2 [Source:HGNC Symbol;Acc:392]
ENSG00000105287	PRKD2	protein kinase D2 [Source:HGNC Symbol;Acc:17293]
ENSG00000105329	TGFB1	transforming growth factor, beta 1 [Source:HGNC Symbol;Acc:11766]
ENSG00000105383	CD33	CD33 molecule [Source:HGNC Symbol;Acc:1659]
ENSG00000105388	CEACAM5	carcinoembryonic antigen-related cell adhesion molecule 5 [Source:HGNC Symbol;Acc:1817]
ENSG00000105397	TYK2	tyrosine kinase 2 [Source:HGNC Symbol;Acc:12440]
ENSG00000105398	SULT2A1	sulfotransferase family, cytosolic, 2A, dehydroepiandrosterone (DHEA)-preferring, member 1 [Source:HGNC Symbol;Acc:11458]
ENSG00000105409	ATP1A3	ATPase, Na+/K+ transporting, alpha 3 polypeptide [Source:HGNC Symbol;Acc:801]
ENSG00000105464	GRIN2D	glutamate receptor, ionotropic, N-methyl D-aspartate 2D [Source:HGNC Symbol;Acc:4588]
ENSG00000105613	MAST1	microtubule associated serine/threonine kinase 1 [Source:HGNC Symbol;Acc:19034]
ENSG00000105639	JAK3	Janus kinase 3 [Source:HGNC Symbol;Acc:6193]
ENSG00000105650	PDE4C	phosphodiesterase 4C, cAMP-specific [Source:HGNC Symbol;Acc:8782]
ENSG00000105675	ATP4A	ATPase, H+/K+ exchanging, alpha polypeptide [Source:HGNC Symbol;Acc:819]
ENSG00000105695	MAG	myelin associated glycoprotein [Source:HGNC Symbol;Acc:6783]
ENSG00000105697	HAMP	hepcidin antimicrobial peptide [Source:HGNC Symbol;Acc:15598]
ENSG00000105723	GSK3A	glycogen synthase kinase 3 alpha [Source:HGNC Symbol;Acc:4616]
ENSG00000105737	GRIK5	glutamate receptor, ionotropic, kainate 5 [Source:HGNC Symbol;Acc:4583]
ENSG00000105810	CDK6	cyclin-dependent kinase 6 [Source:HGNC Symbol;Acc:1777]
ENSG00000105851	PIK3CG	phosphatidylinositol-4,5-bisphosphate 3-kinase, catalytic subunit gamma [Source:HGNC Symbol;Acc:8978]
ENSG00000105852	PON3	paraoxonase 3 [Source:HGNC Symbol;Acc:9206]
ENSG00000105854	PON2	paraoxonase 2 [Source:HGNC Symbol;Acc:9205]
ENSG00000105976	MET	met proto-oncogene [Source:HGNC Symbol;Acc:7029]
ENSG00000106123	EPHB6	EPH receptor B6 [Source:HGNC Symbol;Acc:3396]
ENSG00000106128	GHRHR	growth hormone releasing hormone receptor [Source:HGNC Symbol;Acc:4266]
ENSG00000106211	HSPB1	heat shock 27kDa protein 1 [Source:HGNC Symbol;Acc:5246]
ENSG00000106258	CYP3A5	cytochrome P450, family 3, subfamily A, polypeptide 5 [Source:HGNC Symbol;Acc:2638]
ENSG00000106348	IMPDH1	IMP (inosine 5'-monophosphate) dehydrogenase 1 [Source:HGNC Symbol;Acc:6052]
ENSG00000106546	AHR	aryl hydrocarbon receptor [Source:HGNC Symbol;Acc:348]
ENSG00000106688	SLC1A1	solute carrier family 1 (neuronal/epithelial high affinity glutamate transporter, system Xag), member 1 [Source:HGNC Symbol;Acc:10939]
ENSG00000106799	TGFBR1	transforming growth factor, beta receptor 1 [Source:HGNC Symbol;Acc:11772]
ENSG00000106804	C5	complement component 5 [Source:HGNC Symbol;Acc:1331]
ENSG00000106991	ENG	endoglin [Source:HGNC Symbol;Acc:3349]
ENSG00000107140	TESK1	testis-specific kinase 1 [Source:HGNC Symbol;Acc:11731]
ENSG00000107159	CA9	carbonic anhydrase IX [Source:HGNC Symbol;Acc:1383]
ENSG00000107165	TYRP1	tyrosinase-related protein 1 [Source:HGNC Symbol;Acc:12450]
ENSG00000107643	MAPK8	mitogen-activated protein kinase 8 [Source:HGNC Symbol;Acc:6881]
ENSG00000107854	TNKS2	tankyrase, TRF1-interacting ankyrin-related ADP-ribose polymerase 2 [Source:HGNC Symbol;Acc:15677]
ENSG00000107984	DKK1	dickkopf WNT signaling pathway inhibitor 1 [Source:HGNC Symbol;Acc:2891]
ENSG00000108242	CYP2C18	cytochrome P450, family 2, subfamily C, polypeptide 18 [Source:HGNC Symbol;Acc:2620]
ENSG00000108405	P2RX1	purinergic receptor P2X, ligand-gated ion channel, 1 [Source:HGNC Symbol;Acc:8533]
ENSG00000108443	RPS6KB1	ribosomal protein S6 kinase, 70kDa, polypeptide 1 [Source:HGNC Symbol;Acc:10436]
ENSG00000108556	CHRNE	cholinergic receptor, nicotinic, epsilon (muscle) [Source:HGNC Symbol;Acc:1966]
ENSG00000108576	SLC6A4	solute carrier family 6 (neurotransmitter transporter), member 4 [Source:HGNC Symbol;Acc:11050]
ENSG00000108602	ALDH3A1	aldehyde dehydrogenase 3 family, member A1 [Source:HGNC Symbol;Acc:405]
ENSG00000108691	CCL2	chemokine (C-C motif) ligand 2 [Source:HGNC Symbol;Acc:10618]
ENSG00000108786	HSD17B1	hydroxysteroid (17-beta) dehydrogenase 1 [Source:HGNC Symbol;Acc:5210]
ENSG00000108840	HDAC5	histone deacetylase 5 [Source:HGNC Symbol;Acc:14068]
ENSG00000108846	ABCC3	ATP-binding cassette, sub-family C (CFTR/MRP), member 3 [Source:HGNC Symbol;Acc:54]
ENSG00000108984	MAP2K6	mitogen-activated protein kinase kinase 6 [Source:HGNC Symbol;Acc:6846]
ENSG00000109016	DHRS7B	dehydrogenase/reductase (SDR family) member 7B [Source:HGNC Symbol;Acc:24547]
ENSG00000109099	PMP22	peripheral myelin protein 22 [Source:HGNC Symbol;Acc:9118]
ENSG00000109158	GABRA4	gamma-aminobutyric acid (GABA) A receptor, alpha 4 [Source:HGNC Symbol;Acc:4078]
ENSG00000109163	GNRHR	gonadotropin-releasing hormone receptor [Source:HGNC Symbol;Acc:4421]
ENSG00000109181	UGT2B10	UDP glucuronosyltransferase 2 family, polypeptide B10 [Source:HGNC Symbol;Acc:12544]
ENSG00000109193	SULT1E1	sulfotransferase family 1E, estrogen-preferring, member 1 [Source:HGNC Symbol;Acc:11377]
ENSG00000109320	NFKB1	nuclear factor of kappa light polypeptide gene enhancer in B-cells 1 [Source:HGNC Symbol;Acc:7794]
ENSG00000109339	MAPK10	mitogen-activated protein kinase 10 [Source:HGNC Symbol;Acc:6872]
ENSG00000109471	IL2	interleukin 2 [Source:HGNC Symbol;Acc:6001]
ENSG00000109610	SOD3	superoxide dismutase 3, extracellular [Source:HGNC Symbol;Acc:11181]
ENSG00000110063	DCPS	decapping enzyme, scavenger [Source:HGNC Symbol;Acc:29812]
ENSG00000110092	CCND1	cyclin D1 [Source:HGNC Symbol;Acc:1582]
ENSG00000110148	CCKBR	cholecystokinin B receptor [Source:HGNC Symbol;Acc:1571]
ENSG00000110195	FOLR1	folate receptor 1 (adult) [Source:HGNC Symbol;Acc:3791]
ENSG00000110330	BIRC2	baculoviral IAP repeat containing 2 [Source:HGNC Symbol;Acc:590]
ENSG00000110422	HIPK3	homeodomain interacting protein kinase 3 [Source:HGNC Symbol;Acc:4915]
ENSG00000110448	CD5	CD5 molecule [Source:HGNC Symbol;Acc:1685]
ENSG00000110628	SLC22A18	solute carrier family 22, member 18 [Source:HGNC Symbol;Acc:10964]
ENSG00000110680	CALCA	calcitonin-related polypeptide alpha [Source:HGNC Symbol;Acc:1437]
ENSG00000110799	VWF	von Willebrand factor [Source:HGNC Symbol;Acc:12726]
ENSG00000110931	CAMKK2	calcium/calmodulin-dependent protein kinase kinase 2, beta [Source:HGNC Symbol;Acc:1470]
ENSG00000110944	IL23A	interleukin 23, alpha subunit p19 [Source:HGNC Symbol;Acc:15488]
ENSG00000111012	CYP27B1	cytochrome P450, family 27, subfamily B, polypeptide 1 [Source:HGNC Symbol;Acc:2606]
ENSG00000111057	KRT18	keratin 18 [Source:HGNC Symbol;Acc:6430]
ENSG00000111142	METAP2	methionyl aminopeptidase 2 [Source:HGNC Symbol;Acc:16672]
ENSG00000111144	LTA4H	leukotriene A4 hydrolase [Source:HGNC Symbol;Acc:6710]
ENSG00000111275	ALDH2	aldehyde dehydrogenase 2 family (mitochondrial) [Source:HGNC Symbol;Acc:404]
ENSG00000111319	SCNN1A	sodium channel, non-voltage-gated 1 alpha subunit [Source:HGNC Symbol;Acc:10599]
ENSG00000111321	LTBR	lymphotoxin beta receptor (TNFR superfamily, member 3) [Source:HGNC Symbol;Acc:6718]
ENSG00000111424	VDR	vitamin D (1,25- dihydroxyvitamin D3) receptor [Source:HGNC Symbol;Acc:12679]
ENSG00000111537	IFNG	interferon, gamma [Source:HGNC Symbol;Acc:5438]
ENSG00000111700	SLCO1B3	solute carrier organic anion transporter family, member 1B3 [Source:HGNC Symbol;Acc:10961]
ENSG00000111816	FRK	fyn-related kinase [Source:HGNC Symbol;Acc:3955]
ENSG00000111837	MAK	male germ cell-associated kinase [Source:HGNC Symbol;Acc:6816]
ENSG00000112033	PPARD	peroxisome proliferator-activated receptor delta [Source:HGNC Symbol;Acc:9235]
ENSG00000112038	OPRM1	opioid receptor, mu 1 [Source:HGNC Symbol;Acc:8156]
ENSG00000112062	MAPK14	mitogen-activated protein kinase 14 [Source:HGNC Symbol;Acc:6876]
ENSG00000112096	SOD2	superoxide dismutase 2, mitochondrial [Source:HGNC Symbol;Acc:11180]
ENSG00000112115	IL17A	interleukin 17A [Source:HGNC Symbol;Acc:5981]
ENSG00000112116	IL17F	interleukin 17F [Source:HGNC Symbol;Acc:16404]
ENSG00000112144	ICK	intestinal cell (MAK-like) kinase [Source:HGNC Symbol;Acc:21219]
ENSG00000112164	GLP1R	glucagon-like peptide 1 receptor [Source:HGNC Symbol;Acc:4324]
ENSG00000112294	ALDH5A1	aldehyde dehydrogenase 5 family, member A1 [Source:HGNC Symbol;Acc:408]
ENSG00000112312	GMNN	geminin, DNA replication inhibitor [Source:HGNC Symbol;Acc:17493]
ENSG00000112499	SLC22A2	solute carrier family 22 (organic cation transporter), member 2 [Source:HGNC Symbol;Acc:10966]
ENSG00000112541	PDE10A	phosphodiesterase 10A [Source:HGNC Symbol;Acc:8772]
ENSG00000112576	CCND3	cyclin D3 [Source:HGNC Symbol;Acc:1585]
ENSG00000112715	VEGFA	vascular endothelial growth factor A [Source:HGNC Symbol;Acc:12680]
ENSG00000112739	PRPF4B	pre-mRNA processing factor 4B [Source:HGNC Symbol;Acc:17346]
ENSG00000112742	TTK	TTK protein kinase [Source:HGNC Symbol;Acc:12401]
ENSG00000112759	SLC29A1	solute carrier family 29 (equilibrative nucleoside transporter), member 1 [Source:HGNC Symbol;Acc:11003]
ENSG00000112769	LAMA4	laminin, alpha 4 [Source:HGNC Symbol;Acc:6484]
ENSG00000112964	GHR	growth hormone receptor [Source:HGNC Symbol;Acc:4263]
ENSG00000113070	HBEGF	heparin-binding EGF-like growth factor [Source:HGNC Symbol;Acc:3059]
ENSG00000113161	HMGCR	3-hydroxy-3-methylglutaryl-CoA reductase [Source:HGNC Symbol;Acc:5006]
ENSG00000113231	PDE8B	phosphodiesterase 8B [Source:HGNC Symbol;Acc:8794]
ENSG00000113240	CLK4	CDC-like kinase 4 [Source:HGNC Symbol;Acc:13659]
ENSG00000113263	ITK	IL2-inducible T-cell kinase [Source:HGNC Symbol;Acc:6171]
ENSG00000113302	IL12B	interleukin 12B (natural killer cell stimulatory factor 2, cytotoxic lymphocyte maturation factor 2, p40) [Source:HGNC Symbol;Acc:5970]
ENSG00000113327	GABRG2	gamma-aminobutyric acid (GABA) A receptor, gamma 2 [Source:HGNC Symbol;Acc:4087]
ENSG00000113448	PDE4D	phosphodiesterase 4D, cAMP-specific [Source:HGNC Symbol;Acc:8783]
ENSG00000113494	PRLR	prolactin receptor [Source:HGNC Symbol;Acc:9446]
ENSG00000113520	IL4	interleukin 4 [Source:HGNC Symbol;Acc:6014]
ENSG00000113525	IL5	interleukin 5 (colony-stimulating factor, eosinophil) [Source:HGNC Symbol;Acc:6016]
ENSG00000113578	FGF1	fibroblast growth factor 1 (acidic) [Source:HGNC Symbol;Acc:3665]
ENSG00000113580	NR3C1	nuclear receptor subfamily 3, group C, member 1 (glucocorticoid receptor) [Source:HGNC Symbol;Acc:7978]
ENSG00000113712	CSNK1A1	casein kinase 1, alpha 1 [Source:HGNC Symbol;Acc:2451]
ENSG00000113721	PDGFRB	platelet-derived growth factor receptor, beta polypeptide [Source:HGNC Symbol;Acc:8804]
ENSG00000113749	HRH2	histamine receptor H2 [Source:HGNC Symbol;Acc:5183]
ENSG00000114013	CD86	CD86 molecule [Source:HGNC Symbol;Acc:1705]
ENSG00000114124	GRK7	G protein-coupled receptor kinase 7 [Source:HGNC Symbol;Acc:17031]
ENSG00000114200	BCHE	butyrylcholinesterase [Source:HGNC Symbol;Acc:983]
ENSG00000114770	ABCC5	ATP-binding cassette, sub-family C (CFTR/MRP), member 5 [Source:HGNC Symbol;Acc:56]
ENSG00000114859	CLCN2	chloride channel, voltage-sensitive 2 [Source:HGNC Symbol;Acc:2020]
ENSG00000115008	IL1A	interleukin 1, alpha [Source:HGNC Symbol;Acc:5991]
ENSG00000115085	ZAP70	zeta-chain (TCR) associated protein kinase 70kDa [Source:HGNC Symbol;Acc:12858]
ENSG00000115159	GPD2	glycerol-3-phosphate dehydrogenase 2 (mitochondrial) [Source:HGNC Symbol;Acc:4456]
ENSG00000115170	ACVR1	activin A receptor, type I [Source:HGNC Symbol;Acc:171]
ENSG00000115221	ITGB6	integrin, beta 6 [Source:HGNC Symbol;Acc:6161]
ENSG00000115232	ITGA4	integrin, alpha 4 (antigen CD49D, alpha 4 subunit of VLA-4 receptor) [Source:HGNC Symbol;Acc:6140]
ENSG00000115310	RTN4	reticulon 4 [Source:HGNC Symbol;Acc:14085]
ENSG00000115353	TACR1	tachykinin receptor 1 [Source:HGNC Symbol;Acc:11526]
ENSG00000115414	FN1	fibronectin 1 [Source:HGNC Symbol;Acc:3778]
ENSG00000115486	GGCX	gamma-glutamyl carboxylase [Source:HGNC Symbol;Acc:4247]
ENSG00000115526	CHST10	carbohydrate sulfotransferase 10 [Source:HGNC Symbol;Acc:19650]
ENSG00000115590	IL1R2	interleukin 1 receptor, type II [Source:HGNC Symbol;Acc:5994]
ENSG00000115594	IL1R1	interleukin 1 receptor, type I [Source:HGNC Symbol;Acc:5993]
ENSG00000115657	ABCB6	ATP-binding cassette, sub-family B (MDR/TAP), member 6 [Source:HGNC Symbol;Acc:47]
ENSG00000115661	STK16	serine/threonine kinase 16 [Source:HGNC Symbol;Acc:11394]
ENSG00000115694	STK25	serine/threonine kinase 25 [Source:HGNC Symbol;Acc:11404]
ENSG00000115705	TPO	thyroid peroxidase [Source:HGNC Symbol;Acc:12015]
ENSG00000115758	ODC1	ornithine decarboxylase 1 [Source:HGNC Symbol;Acc:8109]
ENSG00000115825	PRKD3	protein kinase D3 [Source:HGNC Symbol;Acc:9408]
ENSG00000115884	SDC1	syndecan 1 [Source:HGNC Symbol;Acc:10658]
ENSG00000115977	AAK1	AP2 associated kinase 1 [Source:HGNC Symbol;Acc:19679]
ENSG00000116032	GRIN3B	glutamate receptor, ionotropic, N-methyl-D-aspartate 3B [Source:HGNC Symbol;Acc:16768]
ENSG00000116106	EPHA4	EPH receptor A4 [Source:HGNC Symbol;Acc:3388]
ENSG00000116141	MARK1	MAP/microtubule affinity-regulating kinase 1 [Source:HGNC Symbol;Acc:6896]
ENSG00000116157	GPX7	glutathione peroxidase 7 [Source:HGNC Symbol;Acc:4559]
ENSG00000116329	OPRD1	opioid receptor, delta 1 [Source:HGNC Symbol;Acc:8153]
ENSG00000116478	HDAC1	histone deacetylase 1 [Source:HGNC Symbol;Acc:4852]
ENSG00000116711	PLA2G4A	phospholipase A2, group IVA (cytosolic, calcium-dependent) [Source:HGNC Symbol;Acc:9035]
ENSG00000116783	TNNI3K	TNNI3 interacting kinase [Source:HGNC Symbol;Acc:19661]
ENSG00000116824	CD2	CD2 molecule [Source:HGNC Symbol;Acc:1639]
ENSG00000117013	KCNQ4	potassium voltage-gated channel, KQT-like subfamily, member 4 [Source:HGNC Symbol;Acc:6298]
ENSG00000117020	AKT3	v-akt murine thymoma viral oncogene homolog 3 [Source:HGNC Symbol;Acc:393]
ENSG00000117215	PLA2G2D	phospholipase A2, group IID [Source:HGNC Symbol;Acc:9033]
ENSG00000117362	APH1A	APH1A gamma secretase subunit [Source:HGNC Symbol;Acc:29509]
ENSG00000117400	MPL	myeloproliferative leukemia virus oncogene [Source:HGNC Symbol;Acc:7217]
ENSG00000117448	AKR1A1	aldo-keto reductase family 1, member A1 (aldehyde reductase) [Source:HGNC Symbol;Acc:380]
ENSG00000117480	FAAH	fatty acid amide hydrolase [Source:HGNC Symbol;Acc:3553]
ENSG00000117507	FMO6P	flavin containing monooxygenase 6 pseudogene [Source:HGNC Symbol;Acc:24024]
ENSG00000117525	F3	coagulation factor III (thromboplastin, tissue factor) [Source:HGNC Symbol;Acc:3541]
ENSG00000117586	TNFSF4	tumor necrosis factor (ligand) superfamily, member 4 [Source:HGNC Symbol;Acc:11934]
ENSG00000117594	HSD11B1	hydroxysteroid (11-beta) dehydrogenase 1 [Source:HGNC Symbol;Acc:5208]
ENSG00000117601	SERPINC1	serpin peptidase inhibitor, clade C (antithrombin), member 1 [Source:HGNC Symbol;Acc:775]
ENSG00000117650	NEK2	NIMA-related kinase 2 [Source:HGNC Symbol;Acc:7745]
ENSG00000117676	RPS6KA1	ribosomal protein S6 kinase, 90kDa, polypeptide 1 [Source:HGNC Symbol;Acc:10430]
ENSG00000117971	CHRNB4	cholinergic receptor, nicotinic, beta 4 (neuronal) [Source:HGNC Symbol;Acc:1964]
ENSG00000117984	CTSD	cathepsin D [Source:HGNC Symbol;Acc:2529]
ENSG00000118046	STK11	serine/threonine kinase 11 [Source:HGNC Symbol;Acc:11389]
ENSG00000118058	KMT2A	lysine (K)-specific methyltransferase 2A [Source:HGNC Symbol;Acc:7132]
ENSG00000118113	MMP8	matrix metallopeptidase 8 (neutrophil collagenase) [Source:HGNC Symbol;Acc:7175]
ENSG00000118271	TTR	transthyretin [Source:HGNC Symbol;Acc:12405]
ENSG00000118298	CA14	carbonic anhydrase XIV [Source:HGNC Symbol;Acc:1372]
ENSG00000118432	CNR1	cannabinoid receptor 1 (brain) [Source:HGNC Symbol;Acc:2159]
ENSG00000118514	ALDH8A1	aldehyde dehydrogenase 8 family, member A1 [Source:HGNC Symbol;Acc:15471]
ENSG00000118523	CTGF	connective tissue growth factor [Source:HGNC Symbol;Acc:2500]
ENSG00000118777	ABCG2	ATP-binding cassette, sub-family G (WHITE), member 2 [Source:HGNC Symbol;Acc:74]
ENSG00000118785	SPP1	secreted phosphoprotein 1 [Source:HGNC Symbol;Acc:11255]
ENSG00000118971	CCND2	cyclin D2 [Source:HGNC Symbol;Acc:1583]
ENSG00000119004	CYP20A1	cytochrome P450, family 20, subfamily A, polypeptide 1 [Source:HGNC Symbol;Acc:20576]
ENSG00000119535	CSF3R	colony stimulating factor 3 receptor (granulocyte) [Source:HGNC Symbol;Acc:2439]
ENSG00000119630	PGF	placental growth factor [Source:HGNC Symbol;Acc:8893]
ENSG00000119699	TGFB3	transforming growth factor, beta 3 [Source:HGNC Symbol;Acc:11769]
ENSG00000119711	ALDH6A1	aldehyde dehydrogenase 6 family, member A1 [Source:HGNC Symbol;Acc:7179]
ENSG00000119715	ESRRB	estrogen-related receptor beta [Source:HGNC Symbol;Acc:3473]
ENSG00000119772	DNMT3A	DNA (cytosine-5-)-methyltransferase 3 alpha [Source:HGNC Symbol;Acc:2978]
ENSG00000119782	FKBP1B	FK506 binding protein 1B, 12.6 kDa [Source:HGNC Symbol;Acc:3712]
ENSG00000119888	EPCAM	epithelial cell adhesion molecule [Source:HGNC Symbol;Acc:11529]
ENSG00000120088	CRHR1	corticotropin releasing hormone receptor 1 [Source:HGNC Symbol;Acc:2357]
ENSG00000120156	TEK	TEK tyrosine kinase, endothelial [Source:HGNC Symbol;Acc:11724]
ENSG00000120217	CD274	CD274 molecule [Source:HGNC Symbol;Acc:17635]
ENSG00000120235	IFNA6	interferon, alpha 6 [Source:HGNC Symbol;Acc:5427]
ENSG00000120242	IFNA8	interferon, alpha 8 [Source:HGNC Symbol;Acc:5429]
ENSG00000120251	GRIA2	glutamate receptor, ionotropic, AMPA 2 [Source:HGNC Symbol;Acc:4572]
ENSG00000120659	TNFSF11	tumor necrosis factor (ligand) superfamily, member 11 [Source:HGNC Symbol;Acc:11926]
ENSG00000120889	TNFRSF10B	tumor necrosis factor receptor superfamily, member 10b [Source:HGNC Symbol;Acc:11905]
ENSG00000120899	PTK2B	protein tyrosine kinase 2 beta [Source:HGNC Symbol;Acc:9612]
ENSG00000120903	CHRNA2	cholinergic receptor, nicotinic, alpha 2 (neuronal) [Source:HGNC Symbol;Acc:1956]
ENSG00000120907	ADRA1A	adrenoceptor alpha 1A [Source:HGNC Symbol;Acc:277]
ENSG00000120915	EPHX2	epoxide hydrolase 2, cytoplasmic [Source:HGNC Symbol;Acc:3402]
ENSG00000120949	TNFRSF8	tumor necrosis factor receptor superfamily, member 8 [Source:HGNC Symbol;Acc:11923]
ENSG00000121270	ABCC11	ATP-binding cassette, sub-family C (CFTR/MRP), member 11 [Source:HGNC Symbol;Acc:14639]
ENSG00000121351	IAPP	islet amyloid polypeptide [Source:HGNC Symbol;Acc:5329]
ENSG00000121361	KCNJ8	potassium inwardly-rectifying channel, subfamily J, member 8 [Source:HGNC Symbol;Acc:6269]
ENSG00000121594	CD80	CD80 molecule [Source:HGNC Symbol;Acc:1700]
ENSG00000121691	CAT	catalase [Source:HGNC Symbol;Acc:1516]
ENSG00000121764	HCRTR1	hypocretin (orexin) receptor 1 [Source:HGNC Symbol;Acc:4848]
ENSG00000121807	CCR2	chemokine (C-C motif) receptor 2 [Source:HGNC Symbol;Acc:1603]
ENSG00000121853	GHSR	growth hormone secretagogue receptor [Source:HGNC Symbol;Acc:4267]
ENSG00000121879	PIK3CA	phosphatidylinositol-4,5-bisphosphate 3-kinase, catalytic subunit alpha [Source:HGNC Symbol;Acc:8975]
ENSG00000121933	ADORA3	adenosine A3 receptor [Source:HGNC Symbol;Acc:268]
ENSG00000121966	CXCR4	chemokine (C-X-C motif) receptor 4 [Source:HGNC Symbol;Acc:2561]
ENSG00000122025	FLT3	fms-related tyrosine kinase 3 [Source:HGNC Symbol;Acc:3765]
ENSG00000122194	PLG	plasminogen [Source:HGNC Symbol;Acc:9071]
ENSG00000122420	PTGFR	prostaglandin F receptor (FP) [Source:HGNC Symbol;Acc:9600]
ENSG00000122641	INHBA	inhibin, beta A [Source:HGNC Symbol;Acc:6066]
ENSG00000122863	CHST3	carbohydrate (chondroitin 6) sulfotransferase 3 [Source:HGNC Symbol;Acc:1971]
ENSG00000122966	CIT	citron (rho-interacting, serine/threonine kinase 21) [Source:HGNC Symbol;Acc:1985]
ENSG00000123143	PKN1	protein kinase N1 [Source:HGNC Symbol;Acc:9405]
ENSG00000123179	EBPL	emopamil binding protein-like [Source:HGNC Symbol;Acc:18061]
ENSG00000123191	ATP7B	ATPase, Cu++ transporting, beta polypeptide [Source:HGNC Symbol;Acc:870]
ENSG00000123201	GUCY1B2	guanylate cyclase 1, soluble, beta 2 (pseudogene) [Source:HGNC Symbol;Acc:4686]
ENSG00000123374	CDK2	cyclin-dependent kinase 2 [Source:HGNC Symbol;Acc:1771]
ENSG00000123505	AMD1	adenosylmethionine decarboxylase 1 [Source:HGNC Symbol;Acc:457]
ENSG00000123561	SERPINA7	serpin peptidase inhibitor, clade A (alpha-1 antiproteinase, antitrypsin), member 7 [Source:HGNC Symbol;Acc:11583]
ENSG00000123595	RAB9A	RAB9A, member RAS oncogene family [Source:HGNC Symbol;Acc:9792]
ENSG00000124089	MC3R	melanocortin 3 receptor [Source:HGNC Symbol;Acc:6931]
ENSG00000124302	CHST8	carbohydrate (N-acetylgalactosamine 4-0) sulfotransferase 8 [Source:HGNC Symbol;Acc:15993]
ENSG00000124574	ABCC10	ATP-binding cassette, sub-family C (CFTR/MRP), member 10 [Source:HGNC Symbol;Acc:52]
ENSG00000124588	NQO2	NAD(P)H dehydrogenase, quinone 2 [Source:HGNC Symbol;Acc:7856]
ENSG00000124610	HIST1H1A	histone cluster 1, H1a [Source:HGNC Symbol;Acc:4715]
ENSG00000124784	RIOK1	RIO kinase 1 [Source:HGNC Symbol;Acc:18656]
ENSG00000124882	EREG	epiregulin [Source:HGNC Symbol;Acc:3443]
ENSG00000125255	SLC10A2	solute carrier family 10 (sodium/bile acid cotransporter), member 2 [Source:HGNC Symbol;Acc:10906]
ENSG00000125257	ABCC4	ATP-binding cassette, sub-family C (CFTR/MRP), member 4 [Source:HGNC Symbol;Acc:55]
ENSG00000125384	PTGER2	prostaglandin E receptor 2 (subtype EP2), 53kDa [Source:HGNC Symbol;Acc:9594]
ENSG00000125388	GRK4	G protein-coupled receptor kinase 4 [Source:HGNC Symbol;Acc:4543]
ENSG00000125498	KIR2DL1	killer cell immunoglobulin-like receptor, two domains, long cytoplasmic tail, 1 [Source:HGNC Symbol;Acc:6329]
ENSG00000125508	SRMS	src-related kinase lacking C-terminal regulatory tyrosine and N-terminal myristylation sites [Source:HGNC Symbol;Acc:11298]
ENSG00000125510	OPRL1	opiate receptor-like 1 [Source:HGNC Symbol;Acc:8155]
ENSG00000125538	IL1B	interleukin 1, beta [Source:HGNC Symbol;Acc:5992]
ENSG00000125551	PLGLB2	plasminogen-like B2 [Source:HGNC Symbol;Acc:9073]
ENSG00000125675	GRIA3	glutamate receptor, ionotropic, AMPA 3 [Source:HGNC Symbol;Acc:4573]
ENSG00000125726	CD70	CD70 molecule [Source:HGNC Symbol;Acc:11937]
ENSG00000125735	TNFSF14	tumor necrosis factor (ligand) superfamily, member 14 [Source:HGNC Symbol;Acc:11930]
ENSG00000125834	STK35	serine/threonine kinase 35 [Source:HGNC Symbol;Acc:16254]
ENSG00000125910	S1PR4	sphingosine-1-phosphate receptor 4 [Source:HGNC Symbol;Acc:3170]
ENSG00000126067	PSMB2	proteasome (prosome, macropain) subunit, beta type, 2 [Source:HGNC Symbol;Acc:9539]
ENSG00000126218	F10	coagulation factor X [Source:HGNC Symbol;Acc:3528]
ENSG00000126266	FFAR1	free fatty acid receptor 1 [Source:HGNC Symbol;Acc:4498]
ENSG00000126351	THRA	thyroid hormone receptor, alpha [Source:HGNC Symbol;Acc:11796]
ENSG00000126583	PRKCG	protein kinase C, gamma [Source:HGNC Symbol;Acc:9402]
ENSG00000126895	AVPR2	arginine vasopressin receptor 2 [Source:HGNC Symbol;Acc:897]
ENSG00000126934	MAP2K2	mitogen-activated protein kinase kinase 2 [Source:HGNC Symbol;Acc:6842]
ENSG00000127318	IL22	interleukin 22 [Source:HGNC Symbol;Acc:14900]
ENSG00000127334	DYRK2	dual-specificity tyrosine-(Y)-phosphorylation regulated kinase 2 [Source:HGNC Symbol;Acc:3093]
ENSG00000127554	GFER	growth factor, augmenter of liver regeneration [Source:HGNC Symbol;Acc:4236]
ENSG00000127948	POR	P450 (cytochrome) oxidoreductase [Source:HGNC Symbol;Acc:9208]
ENSG00000128039	SRD5A3	steroid 5 alpha-reductase 3 [Source:HGNC Symbol;Acc:25812]
ENSG00000128052	KDR	kinase insert domain receptor (a type III receptor tyrosine kinase) [Source:HGNC Symbol;Acc:6307]
ENSG00000128059	PPAT	phosphoribosyl pyrophosphate amidotransferase [Source:HGNC Symbol;Acc:9238]
ENSG00000128271	ADORA2A	adenosine A2a receptor [Source:HGNC Symbol;Acc:263]
ENSG00000128602	SMO	smoothened, frizzled family receptor [Source:HGNC Symbol;Acc:11119]
ENSG00000128655	PDE11A	phosphodiesterase 11A [Source:HGNC Symbol;Acc:8773]
ENSG00000128829	EIF2AK4	eukaryotic translation initiation factor 2 alpha kinase 4 [Source:HGNC Symbol;Acc:19687]
ENSG00000128917	DLL4	delta-like 4 (Drosophila) [Source:HGNC Symbol;Acc:2910]
ENSG00000128918	ALDH1A2	aldehyde dehydrogenase 1 family, member A2 [Source:HGNC Symbol;Acc:15472]
ENSG00000129214	SHBG	sex hormone-binding globulin [Source:HGNC Symbol;Acc:10839]
ENSG00000129315	CCNT1	cyclin T1 [Source:HGNC Symbol;Acc:1599]
ENSG00000129484	PARP2	poly (ADP-ribose) polymerase 2 [Source:HGNC Symbol;Acc:272]
ENSG00000129521	EGLN3	egl-9 family hypoxia-inducible factor 3 [Source:HGNC Symbol;Acc:14661]
ENSG00000130304	SLC27A1	solute carrier family 27 (fatty acid transporter), member 1 [Source:HGNC Symbol;Acc:10995]
ENSG00000130413	STK33	serine/threonine kinase 33 [Source:HGNC Symbol;Acc:14568]
ENSG00000130540	SULT4A1	sulfotransferase family 4A, member 1 [Source:HGNC Symbol;Acc:14903]
ENSG00000130649	CYP2E1	cytochrome P450, family 2, subfamily E, polypeptide 1 [Source:HGNC Symbol;Acc:2631]
ENSG00000130669	PAK4	p21 protein (Cdc42/Rac)-activated kinase 4 [Source:HGNC Symbol;Acc:16059]
ENSG00000130702	LAMA5	laminin, alpha 5 [Source:HGNC Symbol;Acc:6485]
ENSG00000130758	MAP3K10	mitogen-activated protein kinase kinase kinase 10 [Source:HGNC Symbol;Acc:6849]
ENSG00000130816	DNMT1	DNA (cytosine-5-)-methyltransferase 1 [Source:HGNC Symbol;Acc:2976]
ENSG00000131023	LATS1	large tumor suppressor kinase 1 [Source:HGNC Symbol;Acc:6514]
ENSG00000131269	ABCB7	ATP-binding cassette, sub-family B (MDR/TAP), member 7 [Source:HGNC Symbol;Acc:48]
ENSG00000131389	SLC6A6	solute carrier family 6 (neurotransmitter transporter), member 6 [Source:HGNC Symbol;Acc:11052]
ENSG00000131471	AOC3	amine oxidase, copper containing 3 [Source:HGNC Symbol;Acc:550]
ENSG00000131686	CA6	carbonic anhydrase VI [Source:HGNC Symbol;Acc:1380]
ENSG00000131747	TOP2A	topoisomerase (DNA) II alpha 170kDa [Source:HGNC Symbol;Acc:11989]
ENSG00000131759	RARA	retinoic acid receptor, alpha [Source:HGNC Symbol;Acc:9864]
ENSG00000131781	FMO5	flavin containing monooxygenase 5 [Source:HGNC Symbol;Acc:3773]
ENSG00000132155	RAF1	v-raf-1 murine leukemia viral oncogene homolog 1 [Source:HGNC Symbol;Acc:9829]
ENSG00000132170	PPARG	peroxisome proliferator-activated receptor gamma [Source:HGNC Symbol;Acc:9236]
ENSG00000132329	RAMP1	receptor (G protein-coupled) activity modifying protein 1 [Source:HGNC Symbol;Acc:9843]
ENSG00000132356	PRKAA1	protein kinase, AMP-activated, alpha 1 catalytic subunit [Source:HGNC Symbol;Acc:9376]
ENSG00000132437	DDC	dopa decarboxylase (aromatic L-amino acid decarboxylase) [Source:HGNC Symbol;Acc:2719]
ENSG00000132639	SNAP25	synaptosomal-associated protein, 25kDa [Source:HGNC Symbol;Acc:11132]
ENSG00000132671	SSTR4	somatostatin receptor 4 [Source:HGNC Symbol;Acc:11333]
ENSG00000132681	ATP1A4	ATPase, Na+/K+ transporting, alpha 4 polypeptide [Source:HGNC Symbol;Acc:14073]
ENSG00000132746	ALDH3B2	aldehyde dehydrogenase 3 family, member B2 [Source:HGNC Symbol;Acc:411]
ENSG00000132964	CDK8	cyclin-dependent kinase 8 [Source:HGNC Symbol;Acc:1779]
ENSG00000132965	ALOX5AP	arachidonate 5-lipoxygenase-activating protein [Source:HGNC Symbol;Acc:436]
ENSG00000133019	CHRM3	cholinergic receptor, muscarinic 3 [Source:HGNC Symbol;Acc:1952]
ENSG00000133059	DSTYK	dual serine/threonine and tyrosine protein kinase [Source:HGNC Symbol;Acc:29043]
ENSG00000133083	DCLK1	doublecortin-like kinase 1 [Source:HGNC Symbol;Acc:2700]
ENSG00000133101	CCNA1	cyclin A1 [Source:HGNC Symbol;Acc:1577]
ENSG00000133216	EPHB2	EPH receptor B2 [Source:HGNC Symbol;Acc:3393]
ENSG00000133433	GSTT2B	glutathione S-transferase theta 2B (gene/pseudogene) [Source:HGNC Symbol;Acc:33437]
ENSG00000133731	IMPA1	inositol(myo)-1(or 4)-monophosphatase 1 [Source:HGNC Symbol;Acc:6050]
ENSG00000133742	CA1	carbonic anhydrase I [Source:HGNC Symbol;Acc:1368]
ENSG00000134057	CCNB1	cyclin B1 [Source:HGNC Symbol;Acc:1579]
ENSG00000134058	CDK7	cyclin-dependent kinase 7 [Source:HGNC Symbol;Acc:1778]
ENSG00000134184	GSTM1	glutathione S-transferase mu 1 [Source:HGNC Symbol;Acc:4632]
ENSG00000134201	GSTM5	glutathione S-transferase mu 5 [Source:HGNC Symbol;Acc:4637]
ENSG00000134202	GSTM3	glutathione S-transferase mu 3 (brain) [Source:HGNC Symbol;Acc:4635]
ENSG00000134259	NGF	nerve growth factor (beta polypeptide) [Source:HGNC Symbol;Acc:7808]
ENSG00000134318	ROCK2	Rho-associated, coiled-coil containing protein kinase 2 [Source:HGNC Symbol;Acc:10252]
ENSG00000134352	IL6ST	interleukin 6 signal transducer (gp130, oncostatin M receptor) [Source:HGNC Symbol;Acc:6021]
ENSG00000134460	IL2RA	interleukin 2 receptor, alpha [Source:HGNC Symbol;Acc:6008]
ENSG00000134489	HRH4	histamine receptor H4 [Source:HGNC Symbol;Acc:17383]
ENSG00000134538	SLCO1B1	solute carrier organic anion transporter family, member 1B1 [Source:HGNC Symbol;Acc:10959]
ENSG00000134602		Serine/threonine-protein kinase MST4 [Source:UniProtKB/Swiss-Prot;Acc:Q9P289]
ENSG00000134640	MTNR1B	melatonin receptor 1B [Source:HGNC Symbol;Acc:7464]
ENSG00000134716	CYP2J2	cytochrome P450, family 2, subfamily J, polypeptide 2 [Source:HGNC Symbol;Acc:2634]
ENSG00000134780	DAGLA	diacylglycerol lipase, alpha [Source:HGNC Symbol;Acc:1165]
ENSG00000134853	PDGFRA	platelet-derived growth factor receptor, alpha polypeptide [Source:HGNC Symbol;Acc:8803]
ENSG00000135047	CTSL	cathepsin L [Source:HGNC Symbol;Acc:2537]
ENSG00000135090	TAOK3	TAO kinase 3 [Source:HGNC Symbol;Acc:18133]
ENSG00000135226	UGT2B28	UDP glucuronosyltransferase 2 family, polypeptide B28 [Source:HGNC Symbol;Acc:13479]
ENSG00000135250	SRPK2	SRSF protein kinase 2 [Source:HGNC Symbol;Acc:11306]
ENSG00000135312	HTR1B	5-hydroxytryptamine (serotonin) receptor 1B, G protein-coupled [Source:HGNC Symbol;Acc:5287]
ENSG00000135318	NT5E	5'-nucleotidase, ecto (CD73) [Source:HGNC Symbol;Acc:8021]
ENSG00000135333	EPHA7	EPH receptor A7 [Source:HGNC Symbol;Acc:3390]
ENSG00000135341	MAP3K7	mitogen-activated protein kinase kinase kinase 7 [Source:HGNC Symbol;Acc:6859]
ENSG00000135446	CDK4	cyclin-dependent kinase 4 [Source:HGNC Symbol;Acc:1773]
ENSG00000135503	ACVR1B	activin A receptor, type IB [Source:HGNC Symbol;Acc:172]
ENSG00000135605	TEC	tec protein tyrosine kinase [Source:HGNC Symbol;Acc:11719]
ENSG00000135679	MDM2	MDM2 oncogene, E3 ubiquitin protein ligase [Source:HGNC Symbol;Acc:6973]
ENSG00000135702	CHST5	carbohydrate (N-acetylglucosamine 6-O) sulfotransferase 5 [Source:HGNC Symbol;Acc:1973]
ENSG00000135766	EGLN1	egl-9 family hypoxia-inducible factor 1 [Source:HGNC Symbol;Acc:1232]
ENSG00000135821	GLUL	glutamate-ammonia ligase [Source:HGNC Symbol;Acc:4341]
ENSG00000135862	LAMC1	laminin, gamma 1 (formerly LAMB2) [Source:HGNC Symbol;Acc:6492]
ENSG00000135902	CHRND	cholinergic receptor, nicotinic, delta (muscle) [Source:HGNC Symbol;Acc:1965]
ENSG00000135914	HTR2B	5-hydroxytryptamine (serotonin) receptor 2B, G protein-coupled [Source:HGNC Symbol;Acc:5294]
ENSG00000135929	CYP27A1	cytochrome P450, family 27, subfamily A, polypeptide 1 [Source:HGNC Symbol;Acc:2605]
ENSG00000136160	EDNRB	endothelin receptor type B [Source:HGNC Symbol;Acc:3180]
ENSG00000136213	CHST12	carbohydrate (chondroitin 4) sulfotransferase 12 [Source:HGNC Symbol;Acc:17423]
ENSG00000136235	GPNMB	glycoprotein (transmembrane) nmb [Source:HGNC Symbol;Acc:4462]
ENSG00000136244	IL6	interleukin 6 (interferon, beta 2) [Source:HGNC Symbol;Acc:6018]
ENSG00000136531	SCN2A	sodium channel, voltage-gated, type II, alpha subunit [Source:HGNC Symbol;Acc:10588]
ENSG00000136546	SCN7A	sodium channel, voltage-gated, type VII, alpha subunit [Source:HGNC Symbol;Acc:10594]
ENSG00000136573	BLK	B lymphoid tyrosine kinase [Source:HGNC Symbol;Acc:1057]
ENSG00000136634	IL10	interleukin 10 [Source:HGNC Symbol;Acc:5962]
ENSG00000136807	CDK9	cyclin-dependent kinase 9 [Source:HGNC Symbol;Acc:1780]
ENSG00000136875	PRPF4	pre-mRNA processing factor 4 [Source:HGNC Symbol;Acc:17349]
ENSG00000136928	GABBR2	gamma-aminobutyric acid (GABA) B receptor, 2 [Source:HGNC Symbol;Acc:4507]
ENSG00000136943	CTSV	cathepsin V [Source:HGNC Symbol;Acc:2538]
ENSG00000137070	IL11RA	interleukin 11 receptor, alpha [Source:HGNC Symbol;Acc:5967]
ENSG00000137124	ALDH1B1	aldehyde dehydrogenase 1 family, member B1 [Source:HGNC Symbol;Acc:407]
ENSG00000137193	PIM1	pim-1 oncogene [Source:HGNC Symbol;Acc:8986]
ENSG00000137204	SLC22A7	solute carrier family 22 (organic anion transporter), member 7 [Source:HGNC Symbol;Acc:10971]
ENSG00000137252	HCRTR2	hypocretin (orexin) receptor 2 [Source:HGNC Symbol;Acc:4849]
ENSG00000137267	TUBB2A	tubulin, beta 2A class IIa [Source:HGNC Symbol;Acc:12412]
ENSG00000137275	RIPK1	receptor (TNFRSF)-interacting serine-threonine kinase 1 [Source:HGNC Symbol;Acc:10019]
ENSG00000137285	TUBB2B	tubulin, beta 2B class IIb [Source:HGNC Symbol;Acc:30829]
ENSG00000137364	TPMT	thiopurine S-methyltransferase [Source:HGNC Symbol;Acc:12014]
ENSG00000137491	SLCO2B1	solute carrier organic anion transporter family, member 2B1 [Source:HGNC Symbol;Acc:10962]
ENSG00000137509	PRCP	prolylcarboxypeptidase (angiotensinase C) [Source:HGNC Symbol;Acc:9344]
ENSG00000137571	SLCO5A1	solute carrier organic anion transporter family, member 5A1 [Source:HGNC Symbol;Acc:19046]
ENSG00000137573	SULF1	sulfatase 1 [Source:HGNC Symbol;Acc:20391]
ENSG00000137673	MMP7	matrix metallopeptidase 7 (matrilysin, uterine) [Source:HGNC Symbol;Acc:7174]
ENSG00000137745	MMP13	matrix metallopeptidase 13 (collagenase 3) [Source:HGNC Symbol;Acc:7159]
ENSG00000137752	CASP1	caspase 1, apoptosis-related cysteine peptidase [Source:HGNC Symbol;Acc:1499]
ENSG00000137764	MAP2K5	mitogen-activated protein kinase kinase 5 [Source:HGNC Symbol;Acc:6845]
ENSG00000137843	PAK6	p21 protein (Cdc42/Rac)-activated kinase 6 [Source:HGNC Symbol;Acc:16061]
ENSG00000137845	ADAM10	ADAM metallopeptidase domain 10 [Source:HGNC Symbol;Acc:188]
ENSG00000137860	SLC28A2	solute carrier family 28 (concentrative nucleoside transporter), member 2 [Source:HGNC Symbol;Acc:11002]
ENSG00000137869	CYP19A1	cytochrome P450, family 19, subfamily A, polypeptide 1 [Source:HGNC Symbol;Acc:2594]
ENSG00000137975	CLCA2	chloride channel accessory 2 [Source:HGNC Symbol;Acc:2016]
ENSG00000138039	LHCGR	luteinizing hormone/choriogonadotropin receptor [Source:HGNC Symbol;Acc:6585]
ENSG00000138061	CYP1B1	cytochrome P450, family 1, subfamily B, polypeptide 1 [Source:HGNC Symbol;Acc:2597]
ENSG00000138074	SLC5A6	solute carrier family 5 (sodium/multivitamin and iodide cotransporter), member 6 [Source:HGNC Symbol;Acc:11041]
ENSG00000138109	CYP2C9	cytochrome P450, family 2, subfamily C, polypeptide 9 [Source:HGNC Symbol;Acc:2623]
ENSG00000138115	CYP2C8	cytochrome P450, family 2, subfamily C, polypeptide 8 [Source:HGNC Symbol;Acc:2622]
ENSG00000138160	KIF11	kinesin family member 11 [Source:HGNC Symbol;Acc:6388]
ENSG00000138356	AOX1	aldehyde oxidase 1 [Source:HGNC Symbol;Acc:553]
ENSG00000138379	MSTN	myostatin [Source:HGNC Symbol;Acc:4223]
ENSG00000138435	CHRNA1	cholinergic receptor, nicotinic, alpha 1 (muscle) [Source:HGNC Symbol;Acc:1955]
ENSG00000138448	ITGAV	integrin, alpha V [Source:HGNC Symbol;Acc:6150]
ENSG00000138449	SLC40A1	solute carrier family 40 (iron-regulated transporter), member 1 [Source:HGNC Symbol;Acc:10909]
ENSG00000138613	APH1B	APH1B gamma secretase subunit [Source:HGNC Symbol;Acc:24080]
ENSG00000138669	PRKG2	protein kinase, cGMP-dependent, type II [Source:HGNC Symbol;Acc:9416]
ENSG00000138685	FGF2	fibroblast growth factor 2 (basic) [Source:HGNC Symbol;Acc:3676]
ENSG00000138696	BMPR1B	bone morphogenetic protein receptor, type IB [Source:HGNC Symbol;Acc:1077]
ENSG00000138735	PDE5A	phosphodiesterase 5A, cGMP-specific [Source:HGNC Symbol;Acc:8784]
ENSG00000138756	BMP2K	BMP2 inducible kinase [Source:HGNC Symbol;Acc:18041]
ENSG00000138769	CDKL2	cyclin-dependent kinase-like 2 (CDC2-related kinase) [Source:HGNC Symbol;Acc:1782]
ENSG00000138780	GSTCD	glutathione S-transferase, C-terminal domain containing [Source:HGNC Symbol;Acc:25806]
ENSG00000138814	PPP3CA	protein phosphatase 3, catalytic subunit, alpha isozyme [Source:HGNC Symbol;Acc:9314]
ENSG00000138823	MTTP	microsomal triglyceride transfer protein [Source:HGNC Symbol;Acc:7467]
ENSG00000139155	SLCO1C1	solute carrier organic anion transporter family, member 1C1 [Source:HGNC Symbol;Acc:13819]
ENSG00000139567	ACVRL1	activin A receptor type II-like 1 [Source:HGNC Symbol;Acc:175]
ENSG00000139610	CELA1	chymotrypsin-like elastase family, member 1 [Source:HGNC Symbol;Acc:3308]
ENSG00000139625	MAP3K12	mitogen-activated protein kinase kinase kinase 12 [Source:HGNC Symbol;Acc:6851]
ENSG00000139626	ITGB7	integrin, beta 7 [Source:HGNC Symbol;Acc:6162]
ENSG00000139874	SSTR1	somatostatin receptor 1 [Source:HGNC Symbol;Acc:11330]
ENSG00000140009	ESR2	estrogen receptor 2 (ER beta) [Source:HGNC Symbol;Acc:3468]
ENSG00000140443	IGF1R	insulin-like growth factor 1 receptor [Source:HGNC Symbol;Acc:5465]
ENSG00000140459	CYP11A1	cytochrome P450, family 11, subfamily A, polypeptide 1 [Source:HGNC Symbol;Acc:2590]
ENSG00000140465	CYP1A1	cytochrome P450, family 1, subfamily A, polypeptide 1 [Source:HGNC Symbol;Acc:2595]
ENSG00000140474	ULK3	unc-51 like kinase 3 [Source:HGNC Symbol;Acc:19703]
ENSG00000140505	CYP1A2	cytochrome P450, family 1, subfamily A, polypeptide 2 [Source:HGNC Symbol;Acc:2596]
ENSG00000140538	NTRK3	neurotrophic tyrosine kinase, receptor, type 3 [Source:HGNC Symbol;Acc:8033]
ENSG00000140675	SLC5A2	solute carrier family 5 (sodium/glucose cotransporter), member 2 [Source:HGNC Symbol;Acc:11037]
ENSG00000140795	MYLK3	myosin light chain kinase 3 [Source:HGNC Symbol;Acc:29826]
ENSG00000140798	ABCC12	ATP-binding cassette, sub-family C (CFTR/MRP), member 12 [Source:HGNC Symbol;Acc:14640]
ENSG00000140835	CHST4	carbohydrate (N-acetylglucosamine 6-O) sulfotransferase 4 [Source:HGNC Symbol;Acc:1972]
ENSG00000140992	PDPK1	3-phosphoinositide dependent protein kinase-1 [Source:HGNC Symbol;Acc:8816]
ENSG00000141458	NPC1	Niemann-Pick disease, type C1 [Source:HGNC Symbol;Acc:7897]
ENSG00000141503	MINK1	misshapen-like kinase 1 [Source:HGNC Symbol;Acc:17565]
ENSG00000141510	TP53	tumor protein p53 [Source:HGNC Symbol;Acc:11998]
ENSG00000141551	CSNK1D	casein kinase 1, delta [Source:HGNC Symbol;Acc:2452]
ENSG00000141720	PIP4K2B	phosphatidylinositol-5-phosphate 4-kinase, type II, beta [Source:HGNC Symbol;Acc:8998]
ENSG00000141736	ERBB2	v-erb-b2 avian erythroblastic leukemia viral oncogene homolog 2 [Source:HGNC Symbol;Acc:3430]
ENSG00000141744	PNMT	phenylethanolamine N-methyltransferase [Source:HGNC Symbol;Acc:9160]
ENSG00000142002	DPP9	dipeptidyl-peptidase 9 [Source:HGNC Symbol;Acc:18648]
ENSG00000142166	IFNAR1	interferon (alpha, beta and omega) receptor 1 [Source:HGNC Symbol;Acc:5432]
ENSG00000142168	SOD1	superoxide dismutase 1, soluble [Source:HGNC Symbol;Acc:11179]
ENSG00000142178	SIK1	salt-inducible kinase 1 [Source:HGNC Symbol;Acc:11142]
ENSG00000142192	APP	amyloid beta (A4) precursor protein [Source:HGNC Symbol;Acc:620]
ENSG00000142208	AKT1	v-akt murine thymoma viral oncogene homolog 1 [Source:HGNC Symbol;Acc:391]
ENSG00000142319	SLC6A3	solute carrier family 6 (neurotransmitter transporter), member 3 [Source:HGNC Symbol;Acc:11049]
ENSG00000142494	SLC47A1	solute carrier family 47 (multidrug and toxin extrusion), member 1 [Source:HGNC Symbol;Acc:25588]
ENSG00000142583	SLC2A5	solute carrier family 2 (facilitated glucose/fructose transporter), member 5 [Source:HGNC Symbol;Acc:11010]
ENSG00000142627	EPHA2	EPH receptor A2 [Source:HGNC Symbol;Acc:3386]
ENSG00000142731	PLK4	polo-like kinase 4 [Source:HGNC Symbol;Acc:11397]
ENSG00000142973	CYP4B1	cytochrome P450, family 4, subfamily B, polypeptide 1 [Source:HGNC Symbol;Acc:2644]
ENSG00000143149	ALDH9A1	aldehyde dehydrogenase 9 family, member A1 [Source:HGNC Symbol;Acc:412]
ENSG00000143167	GPA33	glycoprotein A33 (transmembrane) [Source:HGNC Symbol;Acc:4445]
ENSG00000143171	RXRG	retinoid X receptor, gamma [Source:HGNC Symbol;Acc:10479]
ENSG00000143198	MGST3	microsomal glutathione S-transferase 3 [Source:HGNC Symbol;Acc:7064]
ENSG00000143217	PVRL4	poliovirus receptor-related 4 [Source:HGNC Symbol;Acc:19688]
ENSG00000143257	NR1I3	nuclear receptor subfamily 1, group I, member 3 [Source:HGNC Symbol;Acc:7969]
ENSG00000143322	ABL2	c-abl oncogene 2, non-receptor tyrosine kinase [Source:HGNC Symbol;Acc:77]
ENSG00000143365	RORC	RAR-related orphan receptor C [Source:HGNC Symbol;Acc:10260]
ENSG00000143387	CTSK	cathepsin K [Source:HGNC Symbol;Acc:2536]
ENSG00000143398	PIP5K1A	phosphatidylinositol-4-phosphate 5-kinase, type I, alpha [Source:HGNC Symbol;Acc:8994]
ENSG00000143437	ARNT	aryl hydrocarbon receptor nuclear translocator [Source:HGNC Symbol;Acc:700]
ENSG00000143466	IKBKE	inhibitor of kappa light polypeptide gene enhancer in B-cells, kinase epsilon [Source:HGNC Symbol;Acc:14552]
ENSG00000143498	TAF1A	TATA box binding protein (TBP)-associated factor, RNA polymerase I, A, 48kDa [Source:HGNC Symbol;Acc:11532]
ENSG00000143799	PARP1	poly (ADP-ribose) polymerase 1 [Source:HGNC Symbol;Acc:270]
ENSG00000143801	PSEN2	presenilin 2 (Alzheimer disease 4) [Source:HGNC Symbol;Acc:9509]
ENSG00000143819	EPHX1	epoxide hydrolase 1, microsomal (xenobiotic) [Source:HGNC Symbol;Acc:3401]
ENSG00000143839	REN	renin [Source:HGNC Symbol;Acc:9958]
ENSG00000143851	PTPN7	protein tyrosine phosphatase, non-receptor type 7 [Source:HGNC Symbol;Acc:9659]
ENSG00000144230	GPR17	G protein-coupled receptor 17 [Source:HGNC Symbol;Acc:4471]
ENSG00000144285	SCN1A	sodium channel, voltage-gated, type I, alpha subunit [Source:HGNC Symbol;Acc:10585]
ENSG00000144481	TRPM8	transient receptor potential cation channel, subfamily M, member 8 [Source:HGNC Symbol;Acc:17961]
ENSG00000144671	SLC22A14	solute carrier family 22, member 14 [Source:HGNC Symbol;Acc:8495]
ENSG00000144852	NR1I2	nuclear receptor subfamily 1, group I, member 2 [Source:HGNC Symbol;Acc:7968]
ENSG00000144891	AGTR1	angiotensin II receptor, type 1 [Source:HGNC Symbol;Acc:336]
ENSG00000145242	EPHA5	EPH receptor A5 [Source:HGNC Symbol;Acc:3389]
ENSG00000145321	GC	group-specific component (vitamin D binding protein) [Source:HGNC Symbol;Acc:4187]
ENSG00000145349	CAMK2D	calcium/calmodulin-dependent protein kinase II delta [Source:HGNC Symbol;Acc:1462]
ENSG00000145386	CCNA2	cyclin A2 [Source:HGNC Symbol;Acc:1578]
ENSG00000145545	SRD5A1	steroid-5-alpha-reductase, alpha polypeptide 1 (3-oxo-5 alpha-steroid delta 4-dehydrogenase alpha 1) [Source:HGNC Symbol;Acc:11284]
ENSG00000145777	TSLP	thymic stromal lymphopoietin [Source:HGNC Symbol;Acc:30743]
ENSG00000145839	IL9	interleukin 9 [Source:HGNC Symbol;Acc:6029]
ENSG00000145863	GABRA6	gamma-aminobutyric acid (GABA) A receptor, alpha 6 [Source:HGNC Symbol;Acc:4080]
ENSG00000145864	GABRB2	gamma-aminobutyric acid (GABA) A receptor, beta 2 [Source:HGNC Symbol;Acc:4082]
ENSG00000145888	GLRA1	glycine receptor, alpha 1 [Source:HGNC Symbol;Acc:4326]
ENSG00000145949	MYLK4	myosin light chain kinase family, member 4 [Source:HGNC Symbol;Acc:27972]
ENSG00000146070	PLA2G7	phospholipase A2, group VII (platelet-activating factor acetylhydrolase, plasma) [Source:HGNC Symbol;Acc:9040]
ENSG00000146233	CYP39A1	cytochrome P450, family 39, subfamily A, polypeptide 1 [Source:HGNC Symbol;Acc:17449]
ENSG00000146242	TPBG	trophoblast glycoprotein [Source:HGNC Symbol;Acc:12004]
ENSG00000146399	TAAR1	trace amine associated receptor 1 [Source:HGNC Symbol;Acc:17734]
ENSG00000146477	SLC22A3	solute carrier family 22 (organic cation transporter), member 3 [Source:HGNC Symbol;Acc:10967]
ENSG00000146648	EGFR	epidermal growth factor receptor [Source:HGNC Symbol;Acc:3236]
ENSG00000146872	TLK2	tousled-like kinase 2 [Source:HGNC Symbol;Acc:11842]
ENSG00000146904	EPHA1	EPH receptor A1 [Source:HGNC Symbol;Acc:3385]
ENSG00000147082	CCNB3	cyclin B3 [Source:HGNC Symbol;Acc:18709]
ENSG00000147099	HDAC8	histone deacetylase 8 [Source:HGNC Symbol;Acc:13315]
ENSG00000147119	CHST7	carbohydrate (N-acetylglucosamine 6-O) sulfotransferase 7 [Source:HGNC Symbol;Acc:13817]
ENSG00000147155	EBP	emopamil binding protein (sterol isomerase) [Source:HGNC Symbol;Acc:3133]
ENSG00000147246	HTR2C	5-hydroxytryptamine (serotonin) receptor 2C, G protein-coupled [Source:HGNC Symbol;Acc:5295]
ENSG00000147257	GPC3	glypican 3 [Source:HGNC Symbol;Acc:4451]
ENSG00000147576	ADHFE1	alcohol dehydrogenase, iron containing, 1 [Source:HGNC Symbol;Acc:16354]
ENSG00000147873	IFNA5	interferon, alpha 5 [Source:HGNC Symbol;Acc:5426]
ENSG00000147955	SIGMAR1	sigma non-opioid intracellular receptor 1 [Source:HGNC Symbol;Acc:8157]
ENSG00000148053	NTRK2	neurotrophic tyrosine kinase, receptor, type 2 [Source:HGNC Symbol;Acc:8032]
ENSG00000148154	UGCG	UDP-glucose ceramide glucosyltransferase [Source:HGNC Symbol;Acc:12524]
ENSG00000148344	PTGES	prostaglandin E synthase [Source:HGNC Symbol;Acc:9599]
ENSG00000148400	NOTCH1	notch 1 [Source:HGNC Symbol;Acc:7881]
ENSG00000148408	CACNA1B	calcium channel, voltage-dependent, N type, alpha 1B subunit [Source:HGNC Symbol;Acc:1389]
ENSG00000148660	CAMK2G	calcium/calmodulin-dependent protein kinase II gamma [Source:HGNC Symbol;Acc:1463]
ENSG00000148680	HTR7	5-hydroxytryptamine (serotonin) receptor 7, adenylate cyclase-coupled [Source:HGNC Symbol;Acc:5302]
ENSG00000148795	CYP17A1	cytochrome P450, family 17, subfamily A, polypeptide 1 [Source:HGNC Symbol;Acc:2593]
ENSG00000148834	GSTO1	glutathione S-transferase omega 1 [Source:HGNC Symbol;Acc:13312]
ENSG00000148848	ADAM12	ADAM metallopeptidase domain 12 [Source:HGNC Symbol;Acc:190]
ENSG00000149269	PAK1	p21 protein (Cdc42/Rac)-activated kinase 1 [Source:HGNC Symbol;Acc:8590]
ENSG00000149294	NCAM1	neural cell adhesion molecule 1 [Source:HGNC Symbol;Acc:7656]
ENSG00000149295	DRD2	dopamine receptor D2 [Source:HGNC Symbol;Acc:3023]
ENSG00000149305	HTR3B	5-hydroxytryptamine (serotonin) receptor 3B, ionotropic [Source:HGNC Symbol;Acc:5298]
ENSG00000149403	GRIK4	glutamate receptor, ionotropic, kainate 4 [Source:HGNC Symbol;Acc:4582]
ENSG00000149452	SLC22A8	solute carrier family 22 (organic anion transporter), member 8 [Source:HGNC Symbol;Acc:10972]
ENSG00000149554	CHEK1	checkpoint kinase 1 [Source:HGNC Symbol;Acc:1925]
ENSG00000149742	SLC22A9	solute carrier family 22 (organic anion transporter), member 9 [Source:HGNC Symbol;Acc:16261]
ENSG00000149968	MMP3	matrix metallopeptidase 3 (stromelysin 1, progelatinase) [Source:HGNC Symbol;Acc:7173]
ENSG00000150093	ITGB1	integrin, beta 1 (fibronectin receptor, beta polypeptide, antigen CD29 includes MDF2, MSK12) [Source:HGNC Symbol;Acc:6153]
ENSG00000150337	FCGR1A	Fc fragment of IgG, high affinity Ia, receptor (CD64) [Source:HGNC Symbol;Acc:3613]
ENSG00000150457	LATS2	large tumor suppressor kinase 2 [Source:HGNC Symbol;Acc:6515]
ENSG00000150540	HNMT	histamine N-methyltransferase [Source:HGNC Symbol;Acc:5028]
ENSG00000150593	PDCD4	programmed cell death 4 (neoplastic transformation inhibitor) [Source:HGNC Symbol;Acc:8763]
ENSG00000150594	ADRA2A	adrenoceptor alpha 2A [Source:HGNC Symbol;Acc:281]
ENSG00000150782	IL18	interleukin 18 (interferon-gamma-inducing factor) [Source:HGNC Symbol;Acc:5986]
ENSG00000151067	CACNA1C	calcium channel, voltage-dependent, L type, alpha 1C subunit [Source:HGNC Symbol;Acc:1390]
ENSG00000151090	THRB	thyroid hormone receptor, beta [Source:HGNC Symbol;Acc:11799]
ENSG00000151224	MAT1A	methionine adenosyltransferase I, alpha [Source:HGNC Symbol;Acc:6903]
ENSG00000151247	EIF4E	eukaryotic translation initiation factor 4E [Source:HGNC Symbol;Acc:3287]
ENSG00000151422	FER	fer (fps/fes related) tyrosine kinase [Source:HGNC Symbol;Acc:3655]
ENSG00000151577	DRD3	dopamine receptor D3 [Source:HGNC Symbol;Acc:3024]
ENSG00000151617	EDNRA	endothelin receptor type A [Source:HGNC Symbol;Acc:3179]
ENSG00000151623	NR3C2	nuclear receptor subfamily 3, group C, member 2 [Source:HGNC Symbol;Acc:7979]
ENSG00000151665	PIGF	phosphatidylinositol glycan anchor biosynthesis, class F [Source:HGNC Symbol;Acc:8962]
ENSG00000151694	ADAM17	ADAM metallopeptidase domain 17 [Source:HGNC Symbol;Acc:195]
ENSG00000151834	GABRA2	gamma-aminobutyric acid (GABA) A receptor, alpha 2 [Source:HGNC Symbol;Acc:4076]
ENSG00000152270	PDE3B	phosphodiesterase 3B, cGMP-inhibited [Source:HGNC Symbol;Acc:8779]
ENSG00000152578	GRIA4	glutamate receptor, ionotropic, AMPA 4 [Source:HGNC Symbol;Acc:4574]
ENSG00000152601	MBNL1	muscleblind-like splicing regulator 1 [Source:HGNC Symbol;Acc:6923]
ENSG00000152822	GRM1	glutamate receptor, metabotropic 1 [Source:HGNC Symbol;Acc:4593]
ENSG00000153208	MERTK	c-mer proto-oncogene tyrosine kinase [Source:HGNC Symbol;Acc:7027]
ENSG00000153253	SCN3A	sodium channel, voltage-gated, type III, alpha subunit [Source:HGNC Symbol;Acc:10590]
ENSG00000153923	CLCA3P	chloride channel accessory 3, pseudogene [Source:HGNC Symbol;Acc:2017]
ENSG00000153956	CACNA2D1	calcium channel, voltage-dependent, alpha 2/delta subunit 1 [Source:HGNC Symbol;Acc:1399]
ENSG00000154080	CHST9	carbohydrate (N-acetylgalactosamine 4-0) sulfotransferase 9 [Source:HGNC Symbol;Acc:19898]
ENSG00000154188	ANGPT1	angiopoietin 1 [Source:HGNC Symbol;Acc:484]
ENSG00000154229	PRKCA	protein kinase C, alpha [Source:HGNC Symbol;Acc:9393]
ENSG00000154310	TNIK	TRAF2 and NCK interacting kinase [Source:HGNC Symbol;Acc:30765]
ENSG00000154928	EPHB1	EPH receptor B1 [Source:HGNC Symbol;Acc:3392]
ENSG00000155111	CDK19	cyclin-dependent kinase 19 [Source:HGNC Symbol;Acc:19338]
ENSG00000155380	SLC16A1	solute carrier family 16 (monocarboxylate transporter), member 1 [Source:HGNC Symbol;Acc:10922]
ENSG00000155465	SLC7A7	solute carrier family 7 (amino acid transporter light chain, y+L system), member 7 [Source:HGNC Symbol;Acc:11065]
ENSG00000155511	GRIA1	glutamate receptor, ionotropic, AMPA 1 [Source:HGNC Symbol;Acc:4571]
ENSG00000156006	NAT2	N-acetyltransferase 2 (arylamine N-acetyltransferase) [Source:HGNC Symbol;Acc:7646]
ENSG00000156096	UGT2B4	UDP glucuronosyltransferase 2 family, polypeptide B4 [Source:HGNC Symbol;Acc:12553]
ENSG00000156103	MMP16	matrix metallopeptidase 16 (membrane-inserted) [Source:HGNC Symbol;Acc:7162]
ENSG00000156222	SLC28A1	solute carrier family 28 (concentrative nucleoside transporter), member 1 [Source:HGNC Symbol;Acc:11001]
ENSG00000156427	FGF18	fibroblast growth factor 18 [Source:HGNC Symbol;Acc:3674]
ENSG00000156711	MAPK13	mitogen-activated protein kinase 13 [Source:HGNC Symbol;Acc:6875]
ENSG00000156738	MS4A1	membrane-spanning 4-domains, subfamily A, member 1 [Source:HGNC Symbol;Acc:7315]
ENSG00000156873	PHKG2	phosphorylase kinase, gamma 2 (testis) [Source:HGNC Symbol;Acc:8931]
ENSG00000157005	SST	somatostatin [Source:HGNC Symbol;Acc:11329]
ENSG00000157017	GHRL	ghrelin/obestatin prepropeptide [Source:HGNC Symbol;Acc:18129]
ENSG00000157103	SLC6A1	solute carrier family 6 (neurotransmitter transporter), member 1 [Source:HGNC Symbol;Acc:11042]
ENSG00000157219	HTR5A	5-hydroxytryptamine (serotonin) receptor 5A, G protein-coupled [Source:HGNC Symbol;Acc:5300]
ENSG00000157227	MMP14	matrix metallopeptidase 14 (membrane-inserted) [Source:HGNC Symbol;Acc:7160]
ENSG00000157326	DHRS4	dehydrogenase/reductase (SDR family) member 4 [Source:HGNC Symbol;Acc:16985]
ENSG00000157379	DHRS1	dehydrogenase/reductase (SDR family) member 1 [Source:HGNC Symbol;Acc:16445]
ENSG00000157388	CACNA1D	calcium channel, voltage-dependent, L type, alpha 1D subunit [Source:HGNC Symbol;Acc:1391]
ENSG00000157404	KIT	v-kit Hardy-Zuckerman 4 feline sarcoma viral oncogene homolog [Source:HGNC Symbol;Acc:6342]
ENSG00000157456	CCNB2	cyclin B2 [Source:HGNC Symbol;Acc:1580]
ENSG00000157540	DYRK1A	dual-specificity tyrosine-(Y)-phosphorylation regulated kinase 1A [Source:HGNC Symbol;Acc:3091]
ENSG00000157764	BRAF	v-raf murine sarcoma viral oncogene homolog B [Source:HGNC Symbol;Acc:1097]
ENSG00000157765	SLC34A2	solute carrier family 34 (type II sodium/phosphate contransporter), member 2 [Source:HGNC Symbol;Acc:11020]
ENSG00000158104	HPD	4-hydroxyphenylpyruvate dioxygenase [Source:HGNC Symbol;Acc:5147]
ENSG00000158125	XDH	xanthine dehydrogenase [Source:HGNC Symbol;Acc:12805]
ENSG00000158296	SLC13A3	solute carrier family 13 (sodium-dependent dicarboxylate transporter), member 3 [Source:HGNC Symbol;Acc:14430]
ENSG00000158748	HTR6	5-hydroxytryptamine (serotonin) receptor 6, G protein-coupled [Source:HGNC Symbol;Acc:5301]
ENSG00000158825	CDA	cytidine deaminase [Source:HGNC Symbol;Acc:1712]
ENSG00000159110	IFNAR2	interferon (alpha, beta and omega) receptor 2 [Source:HGNC Symbol;Acc:5433]
ENSG00000159128	IFNGR2	interferon gamma receptor 2 (interferon gamma transducer 1) [Source:HGNC Symbol;Acc:5440]
ENSG00000159131	GART	phosphoribosylglycinamide formyltransferase, phosphoribosylglycinamide synthetase, phosphoribosylaminoimidazole synthetase [Source:HGNC Symbol;Acc:4163]
ENSG00000159164	SV2A	synaptic vesicle glycoprotein 2A [Source:HGNC Symbol;Acc:20566]
ENSG00000159228	CBR1	carbonyl reductase 1 [Source:HGNC Symbol;Acc:1548]
ENSG00000159231	CBR3	carbonyl reductase 3 [Source:HGNC Symbol;Acc:1549]
ENSG00000159423	ALDH4A1	aldehyde dehydrogenase 4 family, member A1 [Source:HGNC Symbol;Acc:406]
ENSG00000159640	ACE	angiotensin I converting enzyme [Source:HGNC Symbol;Acc:2707]
ENSG00000159958	TNFRSF13C	tumor necrosis factor receptor superfamily, member 13C [Source:HGNC Symbol;Acc:17755]
ENSG00000160013	PTGIR	prostaglandin I2 (prostacyclin) receptor (IP) [Source:HGNC Symbol;Acc:9602]
ENSG00000160179	ABCG1	ATP-binding cassette, sub-family G (WHITE), member 1 [Source:HGNC Symbol;Acc:73]
ENSG00000160223	ICOSLG	inducible T-cell co-stimulator ligand [Source:HGNC Symbol;Acc:17087]
ENSG00000160255	ITGB2	integrin, beta 2 (complement component 3 receptor 3 and 4 subunit) [Source:HGNC Symbol;Acc:6155]
ENSG00000160396	HIPK4	homeodomain interacting protein kinase 4 [Source:HGNC Symbol;Acc:19007]
ENSG00000160469	BRSK1	BR serine/threonine kinase 1 [Source:HGNC Symbol;Acc:18994]
ENSG00000160551	TAOK1	TAO kinase 1 [Source:HGNC Symbol;Acc:29259]
ENSG00000160584	SIK3	SIK family kinase 3 [Source:HGNC Symbol;Acc:29165]
ENSG00000160683	CXCR5	chemokine (C-X-C motif) receptor 5 [Source:HGNC Symbol;Acc:1060]
ENSG00000160712	IL6R	interleukin 6 receptor [Source:HGNC Symbol;Acc:6019]
ENSG00000160716	CHRNB2	cholinergic receptor, nicotinic, beta 2 (neuronal) [Source:HGNC Symbol;Acc:1962]
ENSG00000160752	FDPS	farnesyl diphosphate synthase [Source:HGNC Symbol;Acc:3631]
ENSG00000160789	LMNA	lamin A/C [Source:HGNC Symbol;Acc:6636]
ENSG00000160791	CCR5	chemokine (C-C motif) receptor 5 (gene/pseudogene) [Source:HGNC Symbol;Acc:1606]
ENSG00000160801	PTH1R	parathyroid hormone 1 receptor [Source:HGNC Symbol;Acc:9608]
ENSG00000160867	FGFR4	fibroblast growth factor receptor 4 [Source:HGNC Symbol;Acc:3691]
ENSG00000160868	CYP3A4	cytochrome P450, family 3, subfamily A, polypeptide 4 [Source:HGNC Symbol;Acc:2637]
ENSG00000160870	CYP3A7	cytochrome P450, family 3, subfamily A, polypeptide 7 [Source:HGNC Symbol;Acc:2640]
ENSG00000160882	CYP11B1	cytochrome P450, family 11, subfamily B, polypeptide 1 [Source:HGNC Symbol;Acc:2591]
ENSG00000160951	PTGER1	prostaglandin E receptor 1 (subtype EP1), 42kDa [Source:HGNC Symbol;Acc:9593]
ENSG00000161509	GRIN2C	glutamate receptor, ionotropic, N-methyl D-aspartate 2C [Source:HGNC Symbol;Acc:4587]
ENSG00000161638	ITGA5	integrin, alpha 5 (fibronectin receptor, alpha polypeptide) [Source:HGNC Symbol;Acc:6141]
ENSG00000161905	ALOX15	arachidonate 15-lipoxygenase [Source:HGNC Symbol;Acc:433]
ENSG00000162009	SSTR5	somatostatin receptor 5 [Source:HGNC Symbol;Acc:11334]
ENSG00000162302	RPS6KA4	ribosomal protein S6 kinase, 90kDa, polypeptide 4 [Source:HGNC Symbol;Acc:10433]
ENSG00000162409	PRKAA2	protein kinase, AMP-activated, alpha 2 catalytic subunit [Source:HGNC Symbol;Acc:9377]
ENSG00000162434	JAK1	Janus kinase 1 [Source:HGNC Symbol;Acc:6190]
ENSG00000162496	DHRS3	dehydrogenase/reductase (SDR family) member 3 [Source:HGNC Symbol;Acc:17693]
ENSG00000162733	DDR2	discoidin domain receptor tyrosine kinase 2 [Source:HGNC Symbol;Acc:2731]
ENSG00000162736	NCSTN	nicastrin [Source:HGNC Symbol;Acc:17091]
ENSG00000163131	CTSS	cathepsin S [Source:HGNC Symbol;Acc:2545]
ENSG00000163235	TGFA	transforming growth factor, alpha [Source:HGNC Symbol;Acc:11765]
ENSG00000163285	GABRG1	gamma-aminobutyric acid (GABA) A receptor, gamma 1 [Source:HGNC Symbol;Acc:4086]
ENSG00000163288	GABRB1	gamma-aminobutyric acid (GABA) A receptor, beta 1 [Source:HGNC Symbol;Acc:4081]
ENSG00000163349	HIPK1	homeodomain interacting protein kinase 1 [Source:HGNC Symbol;Acc:19006]
ENSG00000163393	SLC22A15	solute carrier family 22, member 15 [Source:HGNC Symbol;Acc:20301]
ENSG00000163394	CCKAR	cholecystokinin A receptor [Source:HGNC Symbol;Acc:1570]
ENSG00000163399	ATP1A1	ATPase, Na+/K+ transporting, alpha 1 polypeptide [Source:HGNC Symbol;Acc:799]
ENSG00000163406	SLC15A2	solute carrier family 15 (oligopeptide transporter), member 2 [Source:HGNC Symbol;Acc:10921]
ENSG00000163464	CXCR1	chemokine (C-X-C motif) receptor 1 [Source:HGNC Symbol;Acc:6026]
ENSG00000163485	ADORA1	adenosine A1 receptor [Source:HGNC Symbol;Acc:262]
ENSG00000163513	TGFBR2	transforming growth factor, beta receptor II (70/80kDa) [Source:HGNC Symbol;Acc:11773]
ENSG00000163517	HDAC11	histone deacetylase 11 [Source:HGNC Symbol;Acc:19086]
ENSG00000163545	NUAK2	NUAK family, SNF1-like kinase, 2 [Source:HGNC Symbol;Acc:29558]
ENSG00000163558	PRKCI	protein kinase C, iota [Source:HGNC Symbol;Acc:9404]
ENSG00000163586	FABP1	fatty acid binding protein 1, liver [Source:HGNC Symbol;Acc:3555]
ENSG00000163599	CTLA4	cytotoxic T-lymphocyte-associated protein 4 [Source:HGNC Symbol;Acc:2505]
ENSG00000163600	ICOS	inducible T-cell co-stimulator [Source:HGNC Symbol;Acc:5351]
ENSG00000163673	DCLK3	doublecortin-like kinase 3 [Source:HGNC Symbol;Acc:19005]
ENSG00000163823	CCR1	chemokine (C-C motif) receptor 1 [Source:HGNC Symbol;Acc:1602]
ENSG00000163873	GRIK3	glutamate receptor, ionotropic, kainate 3 [Source:HGNC Symbol;Acc:4581]
ENSG00000163932	PRKCD	protein kinase C, delta [Source:HGNC Symbol;Acc:9399]
ENSG00000164024	METAP1	methionyl aminopeptidase 1 [Source:HGNC Symbol;Acc:15789]
ENSG00000164078	MST1R	macrophage stimulating 1 receptor (c-met-related tyrosine kinase) [Source:HGNC Symbol;Acc:7381]
ENSG00000164082	GRM2	glutamate receptor, metabotropic 2 [Source:HGNC Symbol;Acc:4594]
ENSG00000164129	NPY5R	neuropeptide Y receptor Y5 [Source:HGNC Symbol;Acc:7958]
ENSG00000164136	IL15	interleukin 15 [Source:HGNC Symbol;Acc:5977]
ENSG00000164171	ITGA2	integrin, alpha 2 (CD49B, alpha 2 subunit of VLA-2 receptor) [Source:HGNC Symbol;Acc:6137]
ENSG00000164270	HTR4	5-hydroxytryptamine (serotonin) receptor 4, G protein-coupled [Source:HGNC Symbol;Acc:5299]
ENSG00000164344	KLKB1	kallikrein B, plasma (Fletcher factor) 1 [Source:HGNC Symbol;Acc:6371]
ENSG00000164400	CSF2	colony stimulating factor 2 (granulocyte-macrophage) [Source:HGNC Symbol;Acc:2434]
ENSG00000164418	GRIK2	glutamate receptor, ionotropic, kainate 2 [Source:HGNC Symbol;Acc:4580]
ENSG00000164535	DAGLB	diacylglycerol lipase, beta [Source:HGNC Symbol;Acc:28923]
ENSG00000164543	STK17A	serine/threonine kinase 17a [Source:HGNC Symbol;Acc:11395]
ENSG00000164647	STEAP1	six transmembrane epithelial antigen of the prostate 1 [Source:HGNC Symbol;Acc:11378]
ENSG00000164690	SHH	sonic hedgehog [Source:HGNC Symbol;Acc:10848]
ENSG00000164733	CTSB	cathepsin B [Source:HGNC Symbol;Acc:2527]
ENSG00000164742	ADCY1	adenylate cyclase 1 (brain) [Source:HGNC Symbol;Acc:232]
ENSG00000164776	PHKG1	phosphorylase kinase, gamma 1 (muscle) [Source:HGNC Symbol;Acc:8930]
ENSG00000164850	GPER1	G protein-coupled estrogen receptor 1 [Source:HGNC Symbol;Acc:4485]
ENSG00000164867	NOS3	nitric oxide synthase 3 (endothelial cell) [Source:HGNC Symbol;Acc:7876]
ENSG00000164879	CA3	carbonic anhydrase III, muscle specific [Source:HGNC Symbol;Acc:1374]
ENSG00000164885	CDK5	cyclin-dependent kinase 5 [Source:HGNC Symbol;Acc:1774]
ENSG00000164904	ALDH7A1	aldehyde dehydrogenase 7 family, member A1 [Source:HGNC Symbol;Acc:877]
ENSG00000165025	SYK	spleen tyrosine kinase [Source:HGNC Symbol;Acc:11491]
ENSG00000165029	ABCA1	ATP-binding cassette, sub-family A (ABC1), member 1 [Source:HGNC Symbol;Acc:29]
ENSG00000165092	ALDH1A1	aldehyde dehydrogenase 1 family, member A1 [Source:HGNC Symbol;Acc:402]
ENSG00000165240	ATP7A	ATPase, Cu++ transporting, alpha polypeptide [Source:HGNC Symbol;Acc:869]
ENSG00000165304	MELK	maternal embryonic leucine zipper kinase [Source:HGNC Symbol;Acc:16870]
ENSG00000165409	TSHR	thyroid stimulating hormone receptor [Source:HGNC Symbol;Acc:12373]
ENSG00000165646	SLC18A2	solute carrier family 18 (vesicular monoamine transporter), member 2 [Source:HGNC Symbol;Acc:10935]
ENSG00000165731	RET	ret proto-oncogene [Source:HGNC Symbol;Acc:9967]
ENSG00000165841	CYP2C19	cytochrome P450, family 2, subfamily C, polypeptide 19 [Source:HGNC Symbol;Acc:2621]
ENSG00000166148	AVPR1A	arginine vasopressin receptor 1A [Source:HGNC Symbol;Acc:895]
ENSG00000166206	GABRB3	gamma-aminobutyric acid (GABA) A receptor, beta 3 [Source:HGNC Symbol;Acc:4083]
ENSG00000166501	PRKCB	protein kinase C, beta [Source:HGNC Symbol;Acc:9395]
ENSG00000166603	MC4R	melanocortin 4 receptor [Source:HGNC Symbol;Acc:6932]
ENSG00000166736	HTR3A	5-hydroxytryptamine (serotonin) receptor 3A, ionotropic [Source:HGNC Symbol;Acc:5297]
ENSG00000166741	NNMT	nicotinamide N-methyltransferase [Source:HGNC Symbol;Acc:7861]
ENSG00000166794	PPIB	peptidylprolyl isomerase B (cyclophilin B) [Source:HGNC Symbol;Acc:9255]
ENSG00000166851	PLK1	polo-like kinase 1 [Source:HGNC Symbol;Acc:9077]
ENSG00000167165	UGT1A6	UDP glucuronosyltransferase 1 family, polypeptide A6 [Source:HGNC Symbol;Acc:12538]
ENSG00000167244	IGF2	insulin-like growth factor 2 (somatomedin A) [Source:HGNC Symbol;Acc:5466]
ENSG00000167325	RRM1	ribonucleotide reductase M1 [Source:HGNC Symbol;Acc:10451]
ENSG00000167346	MMP26	matrix metallopeptidase 26 [Source:HGNC Symbol;Acc:14249]
ENSG00000167397	VKORC1	vitamin K epoxide reductase complex, subunit 1 [Source:HGNC Symbol;Acc:23663]
ENSG00000167434	CA4	carbonic anhydrase IV [Source:HGNC Symbol;Acc:1375]
ENSG00000167468	GPX4	glutathione peroxidase 4 [Source:HGNC Symbol;Acc:4556]
ENSG00000167536	DHRS13	dehydrogenase/reductase (SDR family) member 13 [Source:HGNC Symbol;Acc:28326]
ENSG00000167600	CYP2S1	cytochrome P450, family 2, subfamily S, polypeptide 1 [Source:HGNC Symbol;Acc:15654]
ENSG00000167601	AXL	AXL receptor tyrosine kinase [Source:HGNC Symbol;Acc:905]
ENSG00000167653	PSCA	prostate stem cell antigen [Source:HGNC Symbol;Acc:9500]
ENSG00000167657	DAPK3	death-associated protein kinase 3 [Source:HGNC Symbol;Acc:2676]
ENSG00000167658	EEF2	eukaryotic translation elongation factor 2 [Source:HGNC Symbol;Acc:3214]
ENSG00000167723	TRPV3	transient receptor potential cation channel, subfamily V, member 3 [Source:HGNC Symbol;Acc:18084]
ENSG00000167900	TK1	thymidine kinase 1, soluble [Source:HGNC Symbol;Acc:11830]
ENSG00000167910	CYP7A1	cytochrome P450, family 7, subfamily A, polypeptide 1 [Source:HGNC Symbol;Acc:2651]
ENSG00000167941	SOST	sclerostin [Source:HGNC Symbol;Acc:13771]
ENSG00000168065	SLC22A11	solute carrier family 22 (organic anion/urate transporter), member 11 [Source:HGNC Symbol;Acc:18120]
ENSG00000168067	MAP4K2	mitogen-activated protein kinase kinase kinase kinase 2 [Source:HGNC Symbol;Acc:6864]
ENSG00000168229	PTGDR	prostaglandin D2 receptor (DP) [Source:HGNC Symbol;Acc:9591]
ENSG00000168298	HIST1H1E	histone cluster 1, H1e [Source:HGNC Symbol;Acc:4718]
ENSG00000168356	SCN11A	sodium channel, voltage-gated, type XI, alpha subunit [Source:HGNC Symbol;Acc:10583]
ENSG00000168398	BDKRB2	bradykinin receptor B2 [Source:HGNC Symbol;Acc:1030]
ENSG00000168412	MTNR1A	melatonin receptor 1A [Source:HGNC Symbol;Acc:7463]
ENSG00000168522	FNTA	farnesyltransferase, CAAX box, alpha [Source:HGNC Symbol;Acc:3782]
ENSG00000168539	CHRM1	cholinergic receptor, muscarinic 1 [Source:HGNC Symbol;Acc:1950]
ENSG00000168610	STAT3	signal transducer and activator of transcription 3 (acute-phase response factor) [Source:HGNC Symbol;Acc:11364]
ENSG00000168615	ADAM9	ADAM metallopeptidase domain 9 [Source:HGNC Symbol;Acc:216]
ENSG00000168748	CA7	carbonic anhydrase VII [Source:HGNC Symbol;Acc:1381]
ENSG00000168765	GSTM4	glutathione S-transferase mu 4 [Source:HGNC Symbol;Acc:4636]
ENSG00000168830	HTR1E	5-hydroxytryptamine (serotonin) receptor 1E, G protein-coupled [Source:HGNC Symbol;Acc:5291]
ENSG00000168959	GRM5	glutamate receptor, metabotropic 5 [Source:HGNC Symbol;Acc:4597]
ENSG00000169032	MAP2K1	mitogen-activated protein kinase kinase 1 [Source:HGNC Symbol;Acc:6840]
ENSG00000169083	AR	androgen receptor [Source:HGNC Symbol;Acc:644]
ENSG00000169084	DHRSX	dehydrogenase/reductase (SDR family) X-linked [Source:HGNC Symbol;Acc:18399]
ENSG00000169174	PCSK9	proprotein convertase subtilisin/kexin type 9 [Source:HGNC Symbol;Acc:20001]
ENSG00000169194	IL13	interleukin 13 [Source:HGNC Symbol;Acc:5973]
ENSG00000169239	CA5B	carbonic anhydrase VB, mitochondrial [Source:HGNC Symbol;Acc:1378]
ENSG00000169245	CXCL10	chemokine (C-X-C motif) ligand 10 [Source:HGNC Symbol;Acc:10637]
ENSG00000169252	ADRB2	adrenoceptor beta 2, surface [Source:HGNC Symbol;Acc:286]
ENSG00000169313	P2RY12	purinergic receptor P2Y, G-protein coupled, 12 [Source:HGNC Symbol;Acc:18124]
ENSG00000169398	PTK2	protein tyrosine kinase 2 [Source:HGNC Symbol;Acc:9611]
ENSG00000169403	PTAFR	platelet-activating factor receptor [Source:HGNC Symbol;Acc:9582]
ENSG00000169418	NPR1	natriuretic peptide receptor A/guanylate cyclase A (atrionatriuretic peptide receptor A) [Source:HGNC Symbol;Acc:7943]
ENSG00000169427	KCNK9	potassium channel, subfamily K, member 9 [Source:HGNC Symbol;Acc:6283]
ENSG00000169429	IL8	interleukin 8 [Source:HGNC Symbol;Acc:6025]
ENSG00000169432	SCN9A	sodium channel, voltage-gated, type IX, alpha subunit [Source:HGNC Symbol;Acc:10597]
ENSG00000169442	CD52	CD52 molecule [Source:HGNC Symbol;Acc:1804]
ENSG00000169676	DRD5	dopamine receptor D5 [Source:HGNC Symbol;Acc:3026]
ENSG00000169710	FASN	fatty acid synthase [Source:HGNC Symbol;Acc:3594]
ENSG00000169783	LINGO1	leucine rich repeat and Ig domain containing 1 [Source:HGNC Symbol;Acc:21205]
ENSG00000169836	TACR3	tachykinin receptor 3 [Source:HGNC Symbol;Acc:11528]
ENSG00000169967	MAP3K2	mitogen-activated protein kinase kinase kinase 2 [Source:HGNC Symbol;Acc:6854]
ENSG00000170145	SIK2	salt-inducible kinase 2 [Source:HGNC Symbol;Acc:21680]
ENSG00000170175	CHRNB1	cholinergic receptor, nicotinic, beta 1 (muscle) [Source:HGNC Symbol;Acc:1961]
ENSG00000170209	ANKK1	ankyrin repeat and kinase domain containing 1 [Source:HGNC Symbol;Acc:21027]
ENSG00000170214	ADRA1B	adrenoceptor alpha 1B [Source:HGNC Symbol;Acc:278]
ENSG00000170312	CDK1	cyclin-dependent kinase 1 [Source:HGNC Symbol;Acc:1722]
ENSG00000170421	KRT8	keratin 8 [Source:HGNC Symbol;Acc:6446]
ENSG00000170425	ADORA2B	adenosine A2b receptor [Source:HGNC Symbol;Acc:264]
ENSG00000170430	MGMT	O-6-methylguanine-DNA methyltransferase [Source:HGNC Symbol;Acc:7059]
ENSG00000170458	CD14	CD14 molecule [Source:HGNC Symbol;Acc:1628]
ENSG00000170558	CDH2	cadherin 2, type 1, N-cadherin (neuronal) [Source:HGNC Symbol;Acc:1759]
ENSG00000170820	FSHR	follicle stimulating hormone receptor [Source:HGNC Symbol;Acc:3969]
ENSG00000170899	GSTA4	glutathione S-transferase alpha 4 [Source:HGNC Symbol;Acc:4629]
ENSG00000170956	CEACAM3	carcinoembryonic antigen-related cell adhesion molecule 3 [Source:HGNC Symbol;Acc:1815]
ENSG00000170989	S1PR1	sphingosine-1-phosphate receptor 1 [Source:HGNC Symbol;Acc:3165]
ENSG00000171094	ALK	anaplastic lymphoma receptor tyrosine kinase [Source:HGNC Symbol;Acc:427]
ENSG00000171105	INSR	insulin receptor [Source:HGNC Symbol;Acc:6091]
ENSG00000171132	PRKCE	protein kinase C, epsilon [Source:HGNC Symbol;Acc:9401]
ENSG00000171189	GRIK1	glutamate receptor, ionotropic, kainate 1 [Source:HGNC Symbol;Acc:4579]
ENSG00000171234	UGT2B7	UDP glucuronosyltransferase 2 family, polypeptide B7 [Source:HGNC Symbol;Acc:12554]
ENSG00000171298	GAA	glucosidase, alpha; acid [Source:HGNC Symbol;Acc:4065]
ENSG00000171303	KCNK3	potassium channel, subfamily K, member 3 [Source:HGNC Symbol;Acc:6278]
ENSG00000171310	CHST11	carbohydrate (chondroitin 4) sulfotransferase 11 [Source:HGNC Symbol;Acc:17422]
ENSG00000171345	KRT19	keratin 19 [Source:HGNC Symbol;Acc:6436]
ENSG00000171408	PDE7B	phosphodiesterase 7B [Source:HGNC Symbol;Acc:8792]
ENSG00000171428	NAT1	N-acetyltransferase 1 (arylamine N-acetyltransferase) [Source:HGNC Symbol;Acc:7645]
ENSG00000171497	PPID	peptidylprolyl isomerase D [Source:HGNC Symbol;Acc:9257]
ENSG00000171522	PTGER4	prostaglandin E receptor 4 (subtype EP4) [Source:HGNC Symbol;Acc:9596]
ENSG00000171552	BCL2L1	BCL2-like 1 [Source:HGNC Symbol;Acc:992]
ENSG00000171557	FGG	fibrinogen gamma chain [Source:HGNC Symbol;Acc:3694]
ENSG00000171560	FGA	fibrinogen alpha chain [Source:HGNC Symbol;Acc:3661]
ENSG00000171564	FGB	fibrinogen beta chain [Source:HGNC Symbol;Acc:3662]
ENSG00000171608	PIK3CD	phosphatidylinositol-4,5-bisphosphate 3-kinase, catalytic subunit delta [Source:HGNC Symbol;Acc:8977]
ENSG00000171720	HDAC3	histone deacetylase 3 [Source:HGNC Symbol;Acc:4854]
ENSG00000171759	PAH	phenylalanine hydroxylase [Source:HGNC Symbol;Acc:8582]
ENSG00000171791	BCL2	B-cell CLL/lymphoma 2 [Source:HGNC Symbol;Acc:990]
ENSG00000171848	RRM2	ribonucleotide reductase M2 [Source:HGNC Symbol;Acc:10452]
ENSG00000171873	ADRA1D	adrenoceptor alpha 1D [Source:HGNC Symbol;Acc:280]
ENSG00000171903	CYP4F11	cytochrome P450, family 4, subfamily F, polypeptide 11 [Source:HGNC Symbol;Acc:13265]
ENSG00000172037	LAMB2	laminin, beta 2 (laminin S) [Source:HGNC Symbol;Acc:6487]
ENSG00000172062	SMN1	survival of motor neuron 1, telomeric [Source:HGNC Symbol;Acc:11117]
ENSG00000172156	CCL11	chemokine (C-C motif) ligand 11 [Source:HGNC Symbol;Acc:10610]
ENSG00000172270	BSG	basigin (Ok blood group) [Source:HGNC Symbol;Acc:1116]
ENSG00000172572	PDE3A	phosphodiesterase 3A, cGMP-inhibited [Source:HGNC Symbol;Acc:8778]
ENSG00000172817	CYP7B1	cytochrome P450, family 7, subfamily B, polypeptide 1 [Source:HGNC Symbol;Acc:2652]
ENSG00000172819	RARG	retinoic acid receptor, gamma [Source:HGNC Symbol;Acc:9866]
ENSG00000172831	CES2	carboxylesterase 2 [Source:HGNC Symbol;Acc:1864]
ENSG00000172889	EGFL7	EGF-like-domain, multiple 7 [Source:HGNC Symbol;Acc:20594]
ENSG00000172893	DHCR7	7-dehydrocholesterol reductase [Source:HGNC Symbol;Acc:2860]
ENSG00000172940	SLC22A13	solute carrier family 22 (organic anion/urate transporter), member 13 [Source:HGNC Symbol;Acc:8494]
ENSG00000172955	ADH6	alcohol dehydrogenase 6 (class V) [Source:HGNC Symbol;Acc:255]
ENSG00000173020	ADRBK1	adrenergic, beta, receptor kinase 1 [Source:HGNC Symbol;Acc:289]
ENSG00000173153	ESRRA	estrogen-related receptor alpha [Source:HGNC Symbol;Acc:3471]
ENSG00000173175	ADCY5	adenylate cyclase 5 [Source:HGNC Symbol;Acc:236]
ENSG00000173198	CYSLTR1	cysteinyl leukotriene receptor 1 [Source:HGNC Symbol;Acc:17451]
ENSG00000173327	MAP3K11	mitogen-activated protein kinase kinase kinase 11 [Source:HGNC Symbol;Acc:6850]
ENSG00000173511	VEGFB	vascular endothelial growth factor B [Source:HGNC Symbol;Acc:12681]
ENSG00000173585	CCR9	chemokine (C-C motif) receptor 9 [Source:HGNC Symbol;Acc:1610]
ENSG00000173597	SULT1B1	sulfotransferase family, cytosolic, 1B, member 1 [Source:HGNC Symbol;Acc:17845]
ENSG00000173610	UGT2A1	UDP glucuronosyltransferase 2 family, polypeptide A1, complex locus [Source:HGNC Symbol;Acc:12542]
ENSG00000173638	SLC19A1	solute carrier family 19 (folate transporter), member 1 [Source:HGNC Symbol;Acc:10937]
ENSG00000173930	SLCO4C1	solute carrier organic anion transporter family, member 4C1 [Source:HGNC Symbol;Acc:23612]
ENSG00000174156	GSTA3	glutathione S-transferase alpha 3 [Source:HGNC Symbol;Acc:4628]
ENSG00000174175	SELP	selectin P (granule membrane protein 140kDa, antigen CD62) [Source:HGNC Symbol;Acc:10721]
ENSG00000174292	TNK1	tyrosine kinase, non-receptor, 1 [Source:HGNC Symbol;Acc:11940]
ENSG00000174417	TRHR	thyrotropin-releasing hormone receptor [Source:HGNC Symbol;Acc:12299]
ENSG00000174607	UGT8	UDP glycosyltransferase 8 [Source:HGNC Symbol;Acc:12555]
ENSG00000174640	SLCO2A1	solute carrier organic anion transporter family, member 2A1 [Source:HGNC Symbol;Acc:10955]
ENSG00000174669	SLC29A2	solute carrier family 29 (equilibrative nucleoside transporter), member 2 [Source:HGNC Symbol;Acc:11004]
ENSG00000174672	BRSK2	BR serine/threonine kinase 2 [Source:HGNC Symbol;Acc:11405]
ENSG00000174775	HRAS	Harvey rat sarcoma viral oncogene homolog [Source:HGNC Symbol;Acc:5173]
ENSG00000174807	CD248	CD248 molecule, endosialin [Source:HGNC Symbol;Acc:18219]
ENSG00000174990	CA5A	carbonic anhydrase VA, mitochondrial [Source:HGNC Symbol;Acc:1377]
ENSG00000175003	SLC22A1	solute carrier family 22 (organic cation transporter), member 1 [Source:HGNC Symbol;Acc:10963]
ENSG00000175040	CHST2	carbohydrate (N-acetylglucosamine-6-O) sulfotransferase 2 [Source:HGNC Symbol;Acc:1970]
ENSG00000175206	NPPA	natriuretic peptide A [Source:HGNC Symbol;Acc:7939]
ENSG00000175264	CHST1	carbohydrate (keratan sulfate Gal-6) sulfotransferase 1 [Source:HGNC Symbol;Acc:1969]
ENSG00000175305	CCNE2	cyclin E2 [Source:HGNC Symbol;Acc:1590]
ENSG00000175344	CHRNA7	cholinergic receptor, nicotinic, alpha 7 (neuronal) [Source:HGNC Symbol;Acc:1960]
ENSG00000175535	PNLIP	pancreatic lipase [Source:HGNC Symbol;Acc:9155]
ENSG00000175591	P2RY2	purinergic receptor P2Y, G-protein coupled, 2 [Source:HGNC Symbol;Acc:8541]
ENSG00000175756	AURKAIP1	aurora kinase A interacting protein 1 [Source:HGNC Symbol;Acc:24114]
ENSG00000176014	TUBB6	tubulin, beta 6 class V [Source:HGNC Symbol;Acc:20776]
ENSG00000176105	YES1	v-yes-1 Yamaguchi sarcoma viral oncogene homolog 1 [Source:HGNC Symbol;Acc:12841]
ENSG00000176136	MC5R	melanocortin 5 receptor [Source:HGNC Symbol;Acc:6933]
ENSG00000176153	GPX2	glutathione peroxidase 2 (gastrointestinal) [Source:HGNC Symbol;Acc:4554]
ENSG00000176387	HSD11B2	hydroxysteroid (11-beta) dehydrogenase 2 [Source:HGNC Symbol;Acc:5209]
ENSG00000176444	CLK2	CDC-like kinase 2 [Source:HGNC Symbol;Acc:2069]
ENSG00000176463	SLCO3A1	solute carrier organic anion transporter family, member 3A1 [Source:HGNC Symbol;Acc:10952]
ENSG00000176601	MAP3K19	mitogen-activated protein kinase kinase kinase 19 [Source:HGNC Symbol;Acc:26249]
ENSG00000176749	CDK5R1	cyclin-dependent kinase 5, regulatory subunit 1 (p35) [Source:HGNC Symbol;Acc:1775]
ENSG00000176884	GRIN1	glutamate receptor, ionotropic, N-methyl D-aspartate 1 [Source:HGNC Symbol;Acc:4584]
ENSG00000176890	TYMS	thymidylate synthetase [Source:HGNC Symbol;Acc:12441]
ENSG00000177084	POLE	polymerase (DNA directed), epsilon, catalytic subunit [Source:HGNC Symbol;Acc:9177]
ENSG00000177169	ULK1	unc-51 like autophagy activating kinase 1 [Source:HGNC Symbol;Acc:12558]
ENSG00000177189	RPS6KA3	ribosomal protein S6 kinase, 90kDa, polypeptide 3 [Source:HGNC Symbol;Acc:10432]
ENSG00000177455	CD19	CD19 molecule [Source:HGNC Symbol;Acc:1633]
ENSG00000177628	GBA	glucosidase, beta, acid [Source:HGNC Symbol;Acc:4177]
ENSG00000177663	IL17RA	interleukin 17 receptor A [Source:HGNC Symbol;Acc:5985]
ENSG00000178035	IMPDH2	IMP (inosine 5'-monophosphate) dehydrogenase 2 [Source:HGNC Symbol;Acc:6053]
ENSG00000178084	HTR3C	5-hydroxytryptamine (serotonin) receptor 3C, ionotropic [Source:HGNC Symbol;Acc:24003]
ENSG00000178394	HTR1A	5-hydroxytryptamine (serotonin) receptor 1A, G protein-coupled [Source:HGNC Symbol;Acc:5286]
ENSG00000178467	P4HTM	prolyl 4-hydroxylase, transmembrane (endoplasmic reticulum) [Source:HGNC Symbol;Acc:28858]
ENSG00000178562	CD28	CD28 molecule [Source:HGNC Symbol;Acc:1653]
ENSG00000178568	ERBB4	v-erb-b2 avian erythroblastic leukemia viral oncogene homolog 4 [Source:HGNC Symbol;Acc:3432]
ENSG00000178607	ERN1	endoplasmic reticulum to nucleus signaling 1 [Source:HGNC Symbol;Acc:3449]
ENSG00000178623	GPR35	G protein-coupled receptor 35 [Source:HGNC Symbol;Acc:4492]
ENSG00000178950	GAK	cyclin G associated kinase [Source:HGNC Symbol;Acc:4113]
ENSG00000178999	AURKB	aurora kinase B [Source:HGNC Symbol;Acc:11390]
ENSG00000179097	HTR1F	5-hydroxytryptamine (serotonin) receptor 1F, G protein-coupled [Source:HGNC Symbol;Acc:5292]
ENSG00000179142	CYP11B2	cytochrome P450, family 11, subfamily B, polypeptide 2 [Source:HGNC Symbol;Acc:2592]
ENSG00000179546	HTR1D	5-hydroxytryptamine (serotonin) receptor 1D, G protein-coupled [Source:HGNC Symbol;Acc:5289]
ENSG00000179603	GRM8	glutamate receptor, metabotropic 8 [Source:HGNC Symbol;Acc:4600]
ENSG00000179921	GPBAR1	G protein-coupled bile acid receptor 1 [Source:HGNC Symbol;Acc:19680]
ENSG00000180176	TH	tyrosine hydroxylase [Source:HGNC Symbol;Acc:11782]
ENSG00000180210	F2	coagulation factor II (thrombin) [Source:HGNC Symbol;Acc:3535]
ENSG00000180370	PAK2	p21 protein (Cdc42/Rac)-activated kinase 2 [Source:HGNC Symbol;Acc:8591]
ENSG00000180432	CYP8B1	cytochrome P450, family 8, subfamily B, polypeptide 1 [Source:HGNC Symbol;Acc:2653]
ENSG00000180616	SSTR2	somatostatin receptor 2 [Source:HGNC Symbol;Acc:11331]
ENSG00000180638	SLC47A2	solute carrier family 47 (multidrug and toxin extrusion), member 2 [Source:HGNC Symbol;Acc:26439]
ENSG00000180720	CHRM4	cholinergic receptor, muscarinic 4 [Source:HGNC Symbol;Acc:1953]
ENSG00000180739	S1PR5	sphingosine-1-phosphate receptor 5 [Source:HGNC Symbol;Acc:14299]
ENSG00000180767	CHST13	carbohydrate (chondroitin 4) sulfotransferase 13 [Source:HGNC Symbol;Acc:21755]
ENSG00000180772	AGTR2	angiotensin II receptor, type 2 [Source:HGNC Symbol;Acc:338]
ENSG00000180815	MAP3K15	mitogen-activated protein kinase kinase kinase 15 [Source:HGNC Symbol;Acc:31689]
ENSG00000180871	CXCR2	chemokine (C-X-C motif) receptor 2 [Source:HGNC Symbol;Acc:6027]
ENSG00000180914	OXTR	oxytocin receptor [Source:HGNC Symbol;Acc:8529]
ENSG00000181019	NQO1	NAD(P)H dehydrogenase, quinone 1 [Source:HGNC Symbol;Acc:2874]
ENSG00000181072	CHRM2	cholinergic receptor, muscarinic 2 [Source:HGNC Symbol;Acc:1951]
ENSG00000181085	MAPK15	mitogen-activated protein kinase 15 [Source:HGNC Symbol;Acc:24667]
ENSG00000181104	F2R	coagulation factor II (thrombin) receptor [Source:HGNC Symbol;Acc:3537]
ENSG00000181143	MUC16	mucin 16, cell surface associated [Source:HGNC Symbol;Acc:15582]
ENSG00000181408	UTS2R	urotensin 2 receptor [Source:HGNC Symbol;Acc:4468]
ENSG00000181856	SLC2A4	solute carrier family 2 (facilitated glucose transporter), member 4 [Source:HGNC Symbol;Acc:11009]
ENSG00000182256	GABRG3	gamma-aminobutyric acid (GABA) A receptor, gamma 3 [Source:HGNC Symbol;Acc:4088]
ENSG00000182333	LIPF	lipase, gastric [Source:HGNC Symbol;Acc:6622]
ENSG00000182541	LIMK2	LIM domain kinase 2 [Source:HGNC Symbol;Acc:6614]
ENSG00000182578	CSF1R	colony stimulating factor 1 receptor [Source:HGNC Symbol;Acc:2433]
ENSG00000182580	EPHB3	EPH receptor B3 [Source:HGNC Symbol;Acc:3394]
ENSG00000182782	HCAR2	hydroxycarboxylic acid receptor 2 [Source:HGNC Symbol;Acc:24827]
ENSG00000182793	GSTA5	glutathione S-transferase alpha 5 [Source:HGNC Symbol;Acc:19662]
ENSG00000182866	LCK	lymphocyte-specific protein tyrosine kinase [Source:HGNC Symbol;Acc:6524]
ENSG00000183044	ABAT	4-aminobutyrate aminotransferase [Source:HGNC Symbol;Acc:23]
ENSG00000183049	CAMK1D	calcium/calmodulin-dependent protein kinase ID [Source:HGNC Symbol;Acc:19341]
ENSG00000183134	PTGDR2	prostaglandin D2 receptor 2 [Source:HGNC Symbol;Acc:4502]
ENSG00000183196	CHST6	carbohydrate (N-acetylglucosamine 6-O) sulfotransferase 6 [Source:HGNC Symbol;Acc:6938]
ENSG00000183317	EPHA10	EPH receptor A10 [Source:HGNC Symbol;Acc:19987]
ENSG00000183421	RIPK4	receptor-interacting serine-threonine kinase 4 [Source:HGNC Symbol;Acc:496]
ENSG00000183454	GRIN2A	glutamate receptor, ionotropic, N-methyl D-aspartate 2A [Source:HGNC Symbol;Acc:4585]
ENSG00000183473	SSTR3	somatostatin receptor 3 [Source:HGNC Symbol;Acc:11332]
ENSG00000183735	TBK1	TANK-binding kinase 1 [Source:HGNC Symbol;Acc:11584]
ENSG00000183765	CHEK2	checkpoint kinase 2 [Source:HGNC Symbol;Acc:16627]
ENSG00000183813	CCR4	chemokine (C-C motif) receptor 4 [Source:HGNC Symbol;Acc:1605]
ENSG00000183873	SCN5A	sodium channel, voltage-gated, type V, alpha subunit [Source:HGNC Symbol;Acc:10593]
ENSG00000183943	PRKX	protein kinase, X-linked [Source:HGNC Symbol;Acc:9441]
ENSG00000184156	KCNQ3	potassium voltage-gated channel, KQT-like subfamily, member 3 [Source:HGNC Symbol;Acc:6297]
ENSG00000184160	ADRA2C	adrenoceptor alpha 2C [Source:HGNC Symbol;Acc:283]
ENSG00000184216	IRAK1	interleukin-1 receptor-associated kinase 1 [Source:HGNC Symbol;Acc:6112]
ENSG00000184254	ALDH1A3	aldehyde dehydrogenase 1 family, member A3 [Source:HGNC Symbol;Acc:409]
ENSG00000184304	PRKD1	protein kinase D1 [Source:HGNC Symbol;Acc:9407]
ENSG00000184343	SRPK3	SRSF protein kinase 3 [Source:HGNC Symbol;Acc:11402]
ENSG00000184357	HIST1H1B	histone cluster 1, H1b [Source:HGNC Symbol;Acc:4719]
ENSG00000184371	CSF1	colony stimulating factor 1 (macrophage) [Source:HGNC Symbol;Acc:2432]
ENSG00000184428	TOP1MT	topoisomerase (DNA) I, mitochondrial [Source:HGNC Symbol;Acc:29787]
ENSG00000184544	DHRS7C	dehydrogenase/reductase (SDR family) member 7C [Source:HGNC Symbol;Acc:32423]
ENSG00000184588	PDE4B	phosphodiesterase 4B, cAMP-specific [Source:HGNC Symbol;Acc:8781]
ENSG00000184674	GSTT1	glutathione S-transferase theta 1 [Source:HGNC Symbol;Acc:4641]
ENSG00000184845	DRD1	dopamine receptor D1 [Source:HGNC Symbol;Acc:3020]
ENSG00000184937	WT1	Wilms tumor 1 [Source:HGNC Symbol;Acc:12796]
ENSG00000184984	CHRM5	cholinergic receptor, muscarinic 5 [Source:HGNC Symbol;Acc:1954]
ENSG00000184999	SLC22A10	solute carrier family 22, member 10 [Source:HGNC Symbol;Acc:18057]
ENSG00000185010	F8	coagulation factor VIII, procoagulant component [Source:HGNC Symbol;Acc:3546]
ENSG00000185015	CA13	carbonic anhydrase XIII [Source:HGNC Symbol;Acc:14914]
ENSG00000185231	MC2R	melanocortin 2 receptor (adrenocorticotropic hormone) [Source:HGNC Symbol;Acc:6930]
ENSG00000185291	IL3RA	interleukin 3 receptor, alpha (low affinity) [Source:HGNC Symbol;Acc:6012]
ENSG00000185313	SCN10A	sodium channel, voltage-gated, type X, alpha subunit [Source:HGNC Symbol;Acc:10582]
ENSG00000185386	MAPK11	mitogen-activated protein kinase 11 [Source:HGNC Symbol;Acc:6873]
ENSG00000185499	MUC1	mucin 1, cell surface associated [Source:HGNC Symbol;Acc:7508]
ENSG00000185513	L3MBTL1	l(3)mbt-like 1 (Drosophila) [Source:HGNC Symbol;Acc:15905]
ENSG00000185559	DLK1	delta-like 1 homolog (Drosophila) [Source:HGNC Symbol;Acc:2907]
ENSG00000185664	PMEL	premelanosome protein [Source:HGNC Symbol;Acc:10880]
ENSG00000185686	PRAME	preferentially expressed antigen in melanoma [Source:HGNC Symbol;Acc:9336]
ENSG00000185760	KCNQ5	potassium voltage-gated channel, KQT-like subfamily, member 5 [Source:HGNC Symbol;Acc:6299]
ENSG00000185974	GRK1	G protein-coupled receptor kinase 1 [Source:HGNC Symbol;Acc:10013]
ENSG00000186009	ATP4B	ATPase, H+/K+ exchanging, beta polypeptide [Source:HGNC Symbol;Acc:820]
ENSG00000186038	HTR3E	5-hydroxytryptamine (serotonin) receptor 3E, ionotropic [Source:HGNC Symbol;Acc:24005]
ENSG00000186090	HTR3D	5-hydroxytryptamine (serotonin) receptor 3D, ionotropic [Source:HGNC Symbol;Acc:24004]
ENSG00000186104	CYP2R1	cytochrome P450, family 2, subfamily R, polypeptide 1 [Source:HGNC Symbol;Acc:20580]
ENSG00000186115	CYP4F2	cytochrome P450, family 4, subfamily F, polypeptide 2 [Source:HGNC Symbol;Acc:2645]
ENSG00000186160	CYP4Z1	cytochrome P450, family 4, subfamily Z, polypeptide 1 [Source:HGNC Symbol;Acc:20583]
ENSG00000186204	CYP4F12	cytochrome P450, family 4, subfamily F, polypeptide 12 [Source:HGNC Symbol;Acc:18857]
ENSG00000186297	GABRA5	gamma-aminobutyric acid (GABA) A receptor, alpha 5 [Source:HGNC Symbol;Acc:4079]
ENSG00000186318	BACE1	beta-site APP-cleaving enzyme 1 [Source:HGNC Symbol;Acc:933]
ENSG00000186350	RXRA	retinoid X receptor, alpha [Source:HGNC Symbol;Acc:10477]
ENSG00000186526	CYP4F8	cytochrome P450, family 4, subfamily F, polypeptide 8 [Source:HGNC Symbol;Acc:2648]
ENSG00000186529	CYP4F3	cytochrome P450, family 4, subfamily F, polypeptide 3 [Source:HGNC Symbol;Acc:2646]
ENSG00000186716	BCR	breakpoint cluster region [Source:HGNC Symbol;Acc:1014]
ENSG00000186795	KCNK18	potassium channel, subfamily K, member 18 [Source:HGNC Symbol;Acc:19439]
ENSG00000186803	IFNA10	interferon, alpha 10 [Source:HGNC Symbol;Acc:5418]
ENSG00000186827	TNFRSF4	tumor necrosis factor receptor superfamily, member 4 [Source:HGNC Symbol;Acc:11918]
ENSG00000186868	MAPT	microtubule-associated protein tau [Source:HGNC Symbol;Acc:6893]
ENSG00000186891	TNFRSF18	tumor necrosis factor receptor superfamily, member 18 [Source:HGNC Symbol;Acc:11914]
ENSG00000186951	PPARA	peroxisome proliferator-activated receptor alpha [Source:HGNC Symbol;Acc:9232]
ENSG00000187010	RHD	Rh blood group, D antigen [Source:HGNC Symbol;Acc:10009]
ENSG00000187048	CYP4A11	cytochrome P450, family 4, subfamily A, polypeptide 11 [Source:HGNC Symbol;Acc:2642]
ENSG00000187134	AKR1C1	aldo-keto reductase family 1, member C1 [Source:HGNC Symbol;Acc:384]
ENSG00000187258	NPSR1	neuropeptide S receptor 1 [Source:HGNC Symbol;Acc:23631]
ENSG00000187266	EPOR	erythropoietin receptor [Source:HGNC Symbol;Acc:3416]
ENSG00000187486	KCNJ11	potassium inwardly-rectifying channel, subfamily J, member 11 [Source:HGNC Symbol;Acc:6257]
ENSG00000187553	CYP26C1	cytochrome P450, family 26, subfamily C, polypeptide 1 [Source:HGNC Symbol;Acc:20577]
ENSG00000187630	DHRS4L2	dehydrogenase/reductase (SDR family) member 4 like 2 [Source:HGNC Symbol;Acc:19731]
ENSG00000187758	ADH1A	alcohol dehydrogenase 1A (class I), alpha polypeptide [Source:HGNC Symbol;Acc:249]
ENSG00000187837	HIST1H1C	histone cluster 1, H1c [Source:HGNC Symbol;Acc:4716]
ENSG00000188130	MAPK12	mitogen-activated protein kinase 12 [Source:HGNC Symbol;Acc:6874]
ENSG00000188229	TUBB4B	tubulin, beta 4B class IVb [Source:HGNC Symbol;Acc:20771]
ENSG00000188257	PLA2G2A	phospholipase A2, group IIA (platelets, synovial fluid) [Source:HGNC Symbol;Acc:9031]
ENSG00000188379	IFNA2	interferon, alpha 2 [Source:HGNC Symbol;Acc:5423]
ENSG00000188389	PDCD1	programmed cell death 1 [Source:HGNC Symbol;Acc:8760]
ENSG00000188404	SELL	selectin L [Source:HGNC Symbol;Acc:10720]
ENSG00000188641	DPYD	dihydropyrimidine dehydrogenase [Source:HGNC Symbol;Acc:3012]
ENSG00000188778	ADRB3	adrenoceptor beta 3 [Source:HGNC Symbol;Acc:288]
ENSG00000188784	PLA2G2E	phospholipase A2, group IIE [Source:HGNC Symbol;Acc:13414]
ENSG00000188822	CNR2	cannabinoid receptor 2 (macrophage) [Source:HGNC Symbol;Acc:2160]
ENSG00000188906	LRRK2	leucine-rich repeat kinase 2 [Source:HGNC Symbol;Acc:18618]
ENSG00000189013	KIR2DL4	killer cell immunoglobulin-like receptor, two domains, long cytoplasmic tail, 4 [Source:HGNC Symbol;Acc:6332]
ENSG00000189060	H1F0	H1 histone family, member 0 [Source:HGNC Symbol;Acc:4714]
ENSG00000189091	SF3B3	splicing factor 3b, subunit 3, 130kDa [Source:HGNC Symbol;Acc:10770]
ENSG00000189221	MAOA	monoamine oxidase A [Source:HGNC Symbol;Acc:6833]
ENSG00000196126	HLA-DRB1	major histocompatibility complex, class II, DR beta 1 [Source:HGNC Symbol;Acc:4948]
ENSG00000196132	MYT1	myelin transcription factor 1 [Source:HGNC Symbol;Acc:7622]
ENSG00000196139	AKR1C3	aldo-keto reductase family 1, member C3 [Source:HGNC Symbol;Acc:386]
ENSG00000196188	CTSE	cathepsin E [Source:HGNC Symbol;Acc:2530]
ENSG00000196218	RYR1	ryanodine receptor 1 (skeletal) [Source:HGNC Symbol;Acc:10483]
ENSG00000196230	TUBB	tubulin, beta class I [Source:HGNC Symbol;Acc:20778]
ENSG00000196262	PPIA	peptidylprolyl isomerase A (cyclophilin A) [Source:HGNC Symbol;Acc:9253]
ENSG00000196305	IARS	isoleucyl-tRNA synthetase [Source:HGNC Symbol;Acc:5330]
ENSG00000196344	ADH7	alcohol dehydrogenase 7 (class IV), mu or sigma polypeptide [Source:HGNC Symbol;Acc:256]
ENSG00000196352	CD55	CD55 molecule, decay accelerating factor for complement (Cromer blood group) [Source:HGNC Symbol;Acc:2665]
ENSG00000196411	EPHB4	EPH receptor B4 [Source:HGNC Symbol;Acc:3395]
ENSG00000196468	FGF16	fibroblast growth factor 16 [Source:HGNC Symbol;Acc:3672]
ENSG00000196498	NCOR2	nuclear receptor corepressor 2 [Source:HGNC Symbol;Acc:7673]
ENSG00000196502	SULT1A1	sulfotransferase family, cytosolic, 1A, phenol-preferring, member 1 [Source:HGNC Symbol;Acc:11453]
ENSG00000196517	SLC6A9	solute carrier family 6 (neurotransmitter transporter, glycine), member 9 [Source:HGNC Symbol;Acc:11056]
ENSG00000196549	MME	membrane metallo-endopeptidase [Source:HGNC Symbol;Acc:7154]
ENSG00000196557	CACNA1H	calcium channel, voltage-dependent, T type, alpha 1H subunit [Source:HGNC Symbol;Acc:1395]
ENSG00000196569	LAMA2	laminin, alpha 2 [Source:HGNC Symbol;Acc:6482]
ENSG00000196591	HDAC2	histone deacetylase 2 [Source:HGNC Symbol;Acc:4853]
ENSG00000196611	MMP1	matrix metallopeptidase 1 (interstitial collagenase) [Source:HGNC Symbol;Acc:7155]
ENSG00000196616	ADH1B	alcohol dehydrogenase 1B (class I), beta polypeptide [Source:HGNC Symbol;Acc:250]
ENSG00000196620	UGT2B15	UDP glucuronosyltransferase 2 family, polypeptide B15 [Source:HGNC Symbol;Acc:12546]
ENSG00000196639	HRH1	histamine receptor H1 [Source:HGNC Symbol;Acc:5182]
ENSG00000196664	TLR7	toll-like receptor 7 [Source:HGNC Symbol;Acc:15631]
ENSG00000196689	TRPV1	transient receptor potential cation channel, subfamily V, member 1 [Source:HGNC Symbol;Acc:12716]
ENSG00000196730	DAPK1	death-associated protein kinase 1 [Source:HGNC Symbol;Acc:2674]
ENSG00000196811	CHRNG	cholinergic receptor, nicotinic, gamma (muscle) [Source:HGNC Symbol;Acc:1967]
ENSG00000196839	ADA	adenosine deaminase [Source:HGNC Symbol;Acc:186]
ENSG00000196876	SCN8A	sodium channel, voltage gated, type VIII, alpha subunit [Source:HGNC Symbol;Acc:10596]
ENSG00000196878	LAMB3	laminin, beta 3 [Source:HGNC Symbol;Acc:6490]
ENSG00000197122	SRC	v-src avian sarcoma (Schmidt-Ruppin A-2) viral oncogene homolog [Source:HGNC Symbol;Acc:11283]
ENSG00000197150	ABCB8	ATP-binding cassette, sub-family B (MDR/TAP), member 8 [Source:HGNC Symbol;Acc:49]
ENSG00000197165	SULT1A2	sulfotransferase family, cytosolic, 1A, phenol-preferring, member 2 [Source:HGNC Symbol;Acc:11454]
ENSG00000197208	SLC22A4	solute carrier family 22 (organic cation/zwitterion transporter), member 4 [Source:HGNC Symbol;Acc:10968]
ENSG00000197299	BLM	Bloom syndrome, RecQ helicase-like [Source:HGNC Symbol;Acc:1058]
ENSG00000197375	SLC22A5	solute carrier family 22 (organic cation/carnitine transporter), member 5 [Source:HGNC Symbol;Acc:10969]
ENSG00000197386	HTT	huntingtin [Source:HGNC Symbol;Acc:4851]
ENSG00000197408	CYP2B6	cytochrome P450, family 2, subfamily B, polypeptide 6 [Source:HGNC Symbol;Acc:2615]
ENSG00000197442	MAP3K5	mitogen-activated protein kinase kinase kinase 5 [Source:HGNC Symbol;Acc:6857]
ENSG00000197446	CYP2F1	cytochrome P450, family 2, subfamily F, polypeptide 1 [Source:HGNC Symbol;Acc:2632]
ENSG00000197448	GSTK1	glutathione S-transferase kappa 1 [Source:HGNC Symbol;Acc:16906]
ENSG00000197506	SLC28A3	solute carrier family 28 (concentrative nucleoside transporter), member 3 [Source:HGNC Symbol;Acc:16484]
ENSG00000197561	ELANE	elastase, neutrophil expressed [Source:HGNC Symbol;Acc:3309]
ENSG00000197616	MYH6	myosin, heavy chain 6, cardiac muscle, alpha [Source:HGNC Symbol;Acc:7576]
ENSG00000197635	DPP4	dipeptidyl-peptidase 4 [Source:HGNC Symbol;Acc:3009]
ENSG00000197646	PDCD1LG2	programmed cell death 1 ligand 2 [Source:HGNC Symbol;Acc:18731]
ENSG00000197766	CFD	complement factor D (adipsin) [Source:HGNC Symbol;Acc:2771]
ENSG00000197838	CYP2A13	cytochrome P450, family 2, subfamily A, polypeptide 13 [Source:HGNC Symbol;Acc:2608]
ENSG00000197888	UGT2B17	UDP glucuronosyltransferase 2 family, polypeptide B17 [Source:HGNC Symbol;Acc:12547]
ENSG00000197891	SLC22A12	solute carrier family 22 (organic anion/urate transporter), member 12 [Source:HGNC Symbol;Acc:17989]
ENSG00000197894	ADH5	alcohol dehydrogenase 5 (class III), chi polypeptide [Source:HGNC Symbol;Acc:253]
ENSG00000197901	SLC22A6	solute carrier family 22 (organic anion transporter), member 6 [Source:HGNC Symbol;Acc:10970]
ENSG00000197919	IFNA1	interferon, alpha 1 [Source:HGNC Symbol;Acc:5417]
ENSG00000198001	IRAK4	interleukin-1 receptor-associated kinase 4 [Source:HGNC Symbol;Acc:17967]
ENSG00000198049	AVPR1B	arginine vasopressin receptor 1B [Source:HGNC Symbol;Acc:896]
ENSG00000198074	AKR1B10	aldo-keto reductase family 1, member B10 (aldose reductase) [Source:HGNC Symbol;Acc:382]
ENSG00000198077	CYP2A7	cytochrome P450, family 2, subfamily A, polypeptide 7 [Source:HGNC Symbol;Acc:2611]
ENSG00000198099	ADH4	alcohol dehydrogenase 4 (class II), pi polypeptide [Source:HGNC Symbol;Acc:252]
ENSG00000198121	LPAR1	lysophosphatidic acid receptor 1 [Source:HGNC Symbol;Acc:3166]
ENSG00000198189	HSD17B11	hydroxysteroid (17-beta) dehydrogenase 11 [Source:HGNC Symbol;Acc:22960]
ENSG00000198203	SULT1C2	sulfotransferase family, cytosolic, 1C, member 2 [Source:HGNC Symbol;Acc:11456]
ENSG00000198223	CSF2RA	colony stimulating factor 2 receptor, alpha, low-affinity (granulocyte-macrophage) [Source:HGNC Symbol;Acc:2435]
ENSG00000198355	PIM3	pim-3 oncogene [Source:HGNC Symbol;Acc:19310]
ENSG00000198400	NTRK1	neurotrophic tyrosine kinase, receptor, type 1 [Source:HGNC Symbol;Acc:8031]
ENSG00000198431	TXNRD1	thioredoxin reductase 1 [Source:HGNC Symbol;Acc:12437]
ENSG00000198502	HLA-DRB5	major histocompatibility complex, class II, DR beta 5 [Source:HGNC Symbol;Acc:4953]
ENSG00000198598	MMP17	matrix metallopeptidase 17 (membrane-inserted) [Source:HGNC Symbol;Acc:7163]
ENSG00000198691	ABCA4	ATP-binding cassette, sub-family A (ABC1), member 4 [Source:HGNC Symbol;Acc:34]
ENSG00000198704	GPX6	glutathione peroxidase 6 (olfactory) [Source:HGNC Symbol;Acc:4558]
ENSG00000198734	F5	coagulation factor V (proaccelerin, labile factor) [Source:HGNC Symbol;Acc:3542]
ENSG00000198785	GRIN3A	glutamate receptor, ionotropic, N-methyl-D-aspartate 3A [Source:HGNC Symbol;Acc:16767]
ENSG00000198793	MTOR	mechanistic target of rapamycin (serine/threonine kinase) [Source:HGNC Symbol;Acc:3942]
ENSG00000198805	PNP	purine nucleoside phosphorylase [Source:HGNC Symbol;Acc:7892]
ENSG00000198822	GRM3	glutamate receptor, metabotropic 3 [Source:HGNC Symbol;Acc:4595]
ENSG00000198838	RYR3	ryanodine receptor 3 [Source:HGNC Symbol;Acc:10485]
ENSG00000198848	CES1	carboxylesterase 1 [Source:HGNC Symbol;Acc:1863]
ENSG00000198851	CD3E	CD3e molecule, epsilon (CD3-TCR complex) [Source:HGNC Symbol;Acc:1674]
ENSG00000198900	TOP1	topoisomerase (DNA) I [Source:HGNC Symbol;Acc:11986]
ENSG00000198909	MAP3K3	mitogen-activated protein kinase kinase kinase 3 [Source:HGNC Symbol;Acc:6855]
ENSG00000198947	DMD	dystrophin [Source:HGNC Symbol;Acc:2928]
ENSG00000203797	DDO	D-aspartate oxidase [Source:HGNC Symbol;Acc:2727]
ENSG00000203859	HSD3B2	hydroxy-delta-5-steroid dehydrogenase, 3 beta- and steroid delta-isomerase 2 [Source:HGNC Symbol;Acc:5218]
ENSG00000204231	RXRB	retinoid X receptor, beta [Source:HGNC Symbol;Acc:10478]
ENSG00000204264	PSMB8	proteasome (prosome, macropain) subunit, beta type, 8 [Source:HGNC Symbol;Acc:9545]
ENSG00000204287	HLA-DRA	major histocompatibility complex, class II, DR alpha [Source:HGNC Symbol;Acc:4947]
ENSG00000204385	SLC44A4	solute carrier family 44, member 4 [Source:HGNC Symbol;Acc:13941]
ENSG00000204427	ABHD16A	abhydrolase domain containing 16A [Source:HGNC Symbol;Acc:13921]
ENSG00000204580	DDR1	discoidin domain receptor tyrosine kinase 1 [Source:HGNC Symbol;Acc:2730]
ENSG00000204681	GABBR1	gamma-aminobutyric acid (GABA) B receptor, 1 [Source:HGNC Symbol;Acc:4070]
ENSG00000204983	PRSS1	protease, serine, 1 (trypsin 1) [Source:HGNC Symbol;Acc:9475]
ENSG00000205155	PSENEN	presenilin enhancer gamma secretase subunit [Source:HGNC Symbol;Acc:30100]
ENSG00000205268	PDE7A	phosphodiesterase 7A [Source:HGNC Symbol;Acc:8791]
ENSG00000205359	SLCO6A1	solute carrier organic anion transporter family, member 6A1 [Source:HGNC Symbol;Acc:23613]
ENSG00000205571	SMN2	survival of motor neuron 2, centromeric [Source:HGNC Symbol;Acc:11118]
ENSG00000205755	CRLF2	cytokine receptor-like factor 2 [Source:HGNC Symbol;Acc:14281]
ENSG00000206503	HLA-A	major histocompatibility complex, class I, A [Source:HGNC Symbol;Acc:4931]
ENSG00000211445	GPX3	glutathione peroxidase 3 (plasma) [Source:HGNC Symbol;Acc:4555]
ENSG00000211452	DIO1	deiodinase, iodothyronine, type I [Source:HGNC Symbol;Acc:2883]
ENSG00000211699	TRGV3	T cell receptor gamma variable 3 [Source:HGNC Symbol;Acc:12288]
ENSG00000211707	TRBV7-1	T cell receptor beta variable 7-1 (non-functional) [Source:HGNC Symbol;Acc:12235]
ENSG00000211810	TRAV29DV5	T cell receptor alpha variable 29/delta variable 5 (gene/pseudogene) [Source:HGNC Symbol;Acc:12127]
ENSG00000211891	IGHE	immunoglobulin heavy constant epsilon [Source:HGNC Symbol;Acc:5522]
ENSG00000212122	TSSK1B	testis-specific serine kinase 1B [Source:HGNC Symbol;Acc:14968]
ENSG00000213341	CHUK	conserved helix-loop-helix ubiquitous kinase [Source:HGNC Symbol;Acc:1974]
ENSG00000213366	GSTM2	glutathione S-transferase mu 2 (muscle) [Source:HGNC Symbol;Acc:4634]
ENSG00000213694	S1PR3	sphingosine-1-phosphate receptor 3 [Source:HGNC Symbol;Acc:3167]
ENSG00000213759	UGT2B11	UDP glucuronosyltransferase 2 family, polypeptide B11 [Source:HGNC Symbol;Acc:12545]
ENSG00000213903	LTB4R	leukotriene B4 receptor [Source:HGNC Symbol;Acc:6713]
ENSG00000213923	CSNK1E	casein kinase 1, epsilon [Source:HGNC Symbol;Acc:2453]
ENSG00000214042	IFNA7	interferon, alpha 7 [Source:HGNC Symbol;Acc:5428]
ENSG00000214102	WEE2	WEE1 homolog 2 (S. pombe) [Source:HGNC Symbol;Acc:19684]
ENSG00000215182	MUC5AC	mucin 5AC, oligomeric mucus/gel-forming [Source:HGNC Symbol;Acc:7515]
ENSG00000215644	GCGR	glucagon receptor [Source:HGNC Symbol;Acc:4192]
ENSG00000220205	VAMP2	vesicle-associated membrane protein 2 (synaptobrevin 2) [Source:HGNC Symbol;Acc:12643]
ENSG00000221867	MAGEA3	melanoma antigen family A, 3 [Source:HGNC Symbol;Acc:6801]
ENSG00000222040	ADRA2B	adrenoceptor alpha 2B [Source:HGNC Symbol;Acc:282]
ENSG00000226979	LTA	lymphotoxin alpha [Source:HGNC Symbol;Acc:6709]
ENSG00000227507	LTB	lymphotoxin beta (TNF superfamily, member 3) [Source:HGNC Symbol;Acc:6711]
ENSG00000228716	DHFR	dihydrofolate reductase [Source:HGNC Symbol;Acc:2861]
ENSG00000229164	TRAC	T cell receptor alpha constant [Source:HGNC Symbol;Acc:12029]
ENSG00000232810	TNF	tumor necrosis factor [Source:HGNC Symbol;Acc:11892]
ENSG00000233276	GPX1	glutathione peroxidase 1 [Source:HGNC Symbol;Acc:4553]
ENSG00000236637	IFNA4	interferon, alpha 4 [Source:HGNC Symbol;Acc:5425]
ENSG00000239697	TNFSF12	tumor necrosis factor (ligand) superfamily, member 12 [Source:HGNC Symbol;Acc:11927]
ENSG00000239732	TLR9	toll-like receptor 9 [Source:HGNC Symbol;Acc:15633]
ENSG00000240224	UGT1A5	UDP glucuronosyltransferase 1 family, polypeptide A5 [Source:HGNC Symbol;Acc:12537]
ENSG00000241119	UGT1A9	UDP glucuronosyltransferase 1 family, polypeptide A9 [Source:HGNC Symbol;Acc:12541]
ENSG00000241186	TDGF1	teratocarcinoma-derived growth factor 1 [Source:HGNC Symbol;Acc:11701]
ENSG00000241635	UGT1A8	UDP glucuronosyltransferase 1 family, polypeptide A8 [Source:HGNC Symbol;Acc:12540]
ENSG00000242366	UGT1A1	UDP glucuronosyltransferase 1 family, polypeptide A1 [Source:HGNC Symbol;Acc:12530]
ENSG00000242515	UGT1A10	UDP glucuronosyltransferase 1 family, polypeptide A10 [Source:HGNC Symbol;Acc:12531]
ENSG00000243135	UGT1A3	UDP glucuronosyltransferase 1 family, polypeptide A3 [Source:HGNC Symbol;Acc:12535]
ENSG00000243480	AMY2A	amylase, alpha 2A (pancreatic) [Source:HGNC Symbol;Acc:477]
ENSG00000243772	KIR2DL3	killer cell immunoglobulin-like receptor, two domains, long cytoplasmic tail, 3 [Source:HGNC Symbol;Acc:6331]
ENSG00000243955	GSTA1	glutathione S-transferase alpha 1 [Source:HGNC Symbol;Acc:4626]
ENSG00000244067	GSTA2	glutathione S-transferase alpha 2 [Source:HGNC Symbol;Acc:4627]
ENSG00000244122	UGT1A7	UDP glucuronosyltransferase 1 family, polypeptide A7 [Source:HGNC Symbol;Acc:12539]
ENSG00000244474	UGT1A4	UDP glucuronosyltransferase 1 family, polypeptide A4 [Source:HGNC Symbol;Acc:12536]
ENSG00000248144	ADH1C	alcohol dehydrogenase 1C (class I), gamma polypeptide [Source:HGNC Symbol;Acc:251]
ENSG00000254087	LYN	v-yes-1 Yamaguchi sarcoma viral related oncogene homolog [Source:HGNC Symbol;Acc:6735]
ENSG00000255974	CYP2A6	cytochrome P450, family 2, subfamily A, polypeptide 6 [Source:HGNC Symbol;Acc:2610]
ENSG00000256713	PGA5	pepsinogen 5, group I (pepsinogen A) [Source:HGNC Symbol;Acc:8887]
ENSG00000257335	MGAM	maltase-glucoamylase (alpha-glucosidase) [Source:HGNC Symbol;Acc:7043]
ENSG00000257365	FNTB	farnesyltransferase, CAAX box, beta [Source:HGNC Symbol;Acc:3785]
ENSG00000258429	PDF	peptide deformylase (mitochondrial) [Source:HGNC Symbol;Acc:30012]
ENSG00000258839	MC1R	melanocortin 1 receptor (alpha melanocyte stimulating hormone receptor) [Source:HGNC Symbol;Acc:6929]
ENSG00000258947		Tubulin beta-3 chain [Source:UniProtKB/Swiss-Prot;Acc:Q13509]
ENSG00000259207	ITGB3	integrin, beta 3 (platelet glycoprotein IIIa, antigen CD61) [Source:HGNC Symbol;Acc:6156]
ENSG00000261052	SULT1A3	sulfotransferase family, cytosolic, 1A, phenol-preferring, member 3 [Source:HGNC Symbol;Acc:11455]
ENSG00000267534	S1PR2	sphingosine-1-phosphate receptor 2 [Source:HGNC Symbol;Acc:3169]
ENSG00000269858	EGLN2	egl-9 family hypoxia-inducible factor 2 [Source:HGNC Symbol;Acc:14660]
ENSG00000270024	C8orf44-SGK3	C8orf44-SGK3 readthrough [Source:HGNC Symbol;Acc:48354]
ENSG00000273079	GRIN2B	glutamate receptor, ionotropic, N-methyl D-aspartate 2B [Source:HGNC Symbol;Acc:4586]
ENSG00000001036	FUCA2	fucosidase, alpha-L- 2, plasma [Source:HGNC Symbol;Acc:4008]
ENSG00000001084	GCLC	glutamate-cysteine ligase, catalytic subunit [Source:HGNC Symbol;Acc:4311]
ENSG00000002330	BAD	BCL2-associated agonist of cell death [Source:HGNC Symbol;Acc:936]
ENSG00000002726	AOC1	amine oxidase, copper containing 1 [Source:HGNC Symbol;Acc:80]
ENSG00000004487	KDM1A	lysine (K)-specific demethylase 1A [Source:HGNC Symbol;Acc:29079]
ENSG00000005339	CREBBP	CREB binding protein [Source:HGNC Symbol;Acc:2348]
ENSG00000006062	MAP3K14	mitogen-activated protein kinase kinase kinase 14 [Source:HGNC Symbol;Acc:6853]
ENSG00000006634	DBF4	DBF4 homolog (S. cerevisiae) [Source:HGNC Symbol;Acc:17364]
ENSG00000006837	CDKL3	cyclin-dependent kinase-like 3 [Source:HGNC Symbol;Acc:15483]
ENSG00000007952	NOX1	NADPH oxidase 1 [Source:HGNC Symbol;Acc:7889]
ENSG00000008118	CAMK1G	calcium/calmodulin-dependent protein kinase IG [Source:HGNC Symbol;Acc:14585]
ENSG00000008128	CDK11A	cyclin-dependent kinase 11A [Source:HGNC Symbol;Acc:1730]
ENSG00000008516	MMP25	matrix metallopeptidase 25 [Source:HGNC Symbol;Acc:14246]
ENSG00000010219	DYRK4	dual-specificity tyrosine-(Y)-phosphorylation regulated kinase 4 [Source:HGNC Symbol;Acc:3095]
ENSG00000010379	SLC6A13	solute carrier family 6 (neurotransmitter transporter), member 13 [Source:HGNC Symbol;Acc:11046]
ENSG00000010438	PRSS3	protease, serine, 3 [Source:HGNC Symbol;Acc:9486]
ENSG00000011304	PTBP1	polypyrimidine tract binding protein 1 [Source:HGNC Symbol;Acc:9583]
ENSG00000011405	PIK3C2A	phosphatidylinositol-4-phosphate 3-kinase, catalytic subunit type 2 alpha [Source:HGNC Symbol;Acc:8971]
ENSG00000011422	PLAUR	plasminogen activator, urokinase receptor [Source:HGNC Symbol;Acc:9053]
ENSG00000011485	PPP5C	protein phosphatase 5, catalytic subunit [Source:HGNC Symbol;Acc:9322]
ENSG00000012048	BRCA1	breast cancer 1, early onset [Source:HGNC Symbol;Acc:1100]
ENSG00000014216	CAPN1	calpain 1, (mu/I) large subunit [Source:HGNC Symbol;Acc:1476]
ENSG00000014257	ACPP	acid phosphatase, prostate [Source:HGNC Symbol;Acc:125]
ENSG00000025434	NR1H3	nuclear receptor subfamily 1, group H, member 3 [Source:HGNC Symbol;Acc:7966]
ENSG00000025708	TYMP	thymidine phosphorylase [Source:HGNC Symbol;Acc:3148]
ENSG00000027644	INSRR	insulin receptor-related receptor [Source:HGNC Symbol;Acc:6093]
ENSG00000031544	NR2E3	nuclear receptor subfamily 2, group E, member 3 [Source:HGNC Symbol;Acc:7974]
ENSG00000033178	UBA6	ubiquitin-like modifier activating enzyme 6 [Source:HGNC Symbol;Acc:25581]
ENSG00000036473	OTC	ornithine carbamoyltransferase [Source:HGNC Symbol;Acc:8512]
ENSG00000036565	SLC18A1	solute carrier family 18 (vesicular monoamine transporter), member 1 [Source:HGNC Symbol;Acc:10934]
ENSG00000036672	USP2	ubiquitin specific peptidase 2 [Source:HGNC Symbol;Acc:12618]
ENSG00000041880	PARP3	poly (ADP-ribose) polymerase family, member 3 [Source:HGNC Symbol;Acc:273]
ENSG00000044574	HSPA5	heat shock 70kDa protein 5 (glucose-regulated protein, 78kDa) [Source:HGNC Symbol;Acc:5238]
ENSG00000049247	UTS2	urotensin 2 [Source:HGNC Symbol;Acc:12636]
ENSG00000051180	RAD51	RAD51 recombinase [Source:HGNC Symbol;Acc:9817]
ENSG00000055332	EIF2AK2	eukaryotic translation initiation factor 2-alpha kinase 2 [Source:HGNC Symbol;Acc:9437]
ENSG00000055732	MCOLN3	mucolipin 3 [Source:HGNC Symbol;Acc:13358]
ENSG00000056291	NPFFR2	neuropeptide FF receptor 2 [Source:HGNC Symbol;Acc:4525]
ENSG00000057252	SOAT1	sterol O-acyltransferase 1 [Source:HGNC Symbol;Acc:11177]
ENSG00000058091	CDK14	cyclin-dependent kinase 14 [Source:HGNC Symbol;Acc:8883]
ENSG00000059758	CDK17	cyclin-dependent kinase 17 [Source:HGNC Symbol;Acc:8750]
ENSG00000060982	BCAT1	branched chain amino-acid transaminase 1, cytosolic [Source:HGNC Symbol;Acc:976]
ENSG00000064601	CTSA	cathepsin A [Source:HGNC Symbol;Acc:9251]
ENSG00000064651	SLC12A2	solute carrier family 12 (sodium/potassium/chloride transporter), member 2 [Source:HGNC Symbol;Acc:10911]
ENSG00000064687	ABCA7	ATP-binding cassette, sub-family A (ABC1), member 7 [Source:HGNC Symbol;Acc:37]
ENSG00000065427	KARS	lysyl-tRNA synthetase [Source:HGNC Symbol;Acc:6215]
ENSG00000065833	ME1	malic enzyme 1, NADP(+)-dependent, cytosolic [Source:HGNC Symbol;Acc:6983]
ENSG00000066044	ELAVL1	ELAV like RNA binding protein 1 [Source:HGNC Symbol;Acc:3312]
ENSG00000066135	KDM4A	lysine (K)-specific demethylase 4A [Source:HGNC Symbol;Acc:22978]
ENSG00000068903	SIRT2	sirtuin 2 [Source:HGNC Symbol;Acc:10886]
ENSG00000068976	PYGM	phosphorylase, glycogen, muscle [Source:HGNC Symbol;Acc:9726]
ENSG00000069956	MAPK6	mitogen-activated protein kinase 6 [Source:HGNC Symbol;Acc:6879]
ENSG00000070501	POLB	polymerase (DNA directed), beta [Source:HGNC Symbol;Acc:9174]
ENSG00000070610	GBA2	glucosidase, beta (bile acid) 2 [Source:HGNC Symbol;Acc:18986]
ENSG00000070759	TESK2	testis-specific kinase 2 [Source:HGNC Symbol;Acc:11732]
ENSG00000070770	CSNK2A2	casein kinase 2, alpha prime polypeptide [Source:HGNC Symbol;Acc:2459]
ENSG00000070831	CDC42	cell division cycle 42 [Source:HGNC Symbol;Acc:1736]
ENSG00000071909	MYO3B	myosin IIIB [Source:HGNC Symbol;Acc:15576]
ENSG00000073009	IKBKG	inhibitor of kappa light polypeptide gene enhancer in B-cells, kinase gamma [Source:HGNC Symbol;Acc:5961]
ENSG00000073060	SCARB1	scavenger receptor class B, member 1 [Source:HGNC Symbol;Acc:1664]
ENSG00000074047	GLI2	GLI family zinc finger 2 [Source:HGNC Symbol;Acc:4318]
ENSG00000074416	MGLL	monoglyceride lipase [Source:HGNC Symbol;Acc:17038]
ENSG00000074603	DPP8	dipeptidyl-peptidase 8 [Source:HGNC Symbol;Acc:16490]
ENSG00000075673	ATP12A	ATPase, H+/K+ transporting, nongastric, alpha polypeptide [Source:HGNC Symbol;Acc:13816]
ENSG00000076555	ACACB	acetyl-CoA carboxylase beta [Source:HGNC Symbol;Acc:85]
ENSG00000077616	NAALAD2	N-acetylated alpha-linked acidic dipeptidase 2 [Source:HGNC Symbol;Acc:14526]
ENSG00000078061	ARAF	v-raf murine sarcoma 3611 viral oncogene homolog [Source:HGNC Symbol;Acc:646]
ENSG00000078142	PIK3C3	phosphatidylinositol 3-kinase, catalytic subunit type 3 [Source:HGNC Symbol;Acc:8974]
ENSG00000078549	ADCYAP1R1	adenylate cyclase activating polypeptide 1 (pituitary) receptor type I [Source:HGNC Symbol;Acc:242]
ENSG00000079215	SLC1A3	solute carrier family 1 (glial high affinity glutamate transporter), member 3 [Source:HGNC Symbol;Acc:10941]
ENSG00000079435	LIPE	lipase, hormone-sensitive [Source:HGNC Symbol;Acc:6621]
ENSG00000080618	CPB2	carboxypeptidase B2 (plasma) [Source:HGNC Symbol;Acc:2300]
ENSG00000080709	KCNN2	potassium intermediate/small conductance calcium-activated channel, subfamily N, member 2 [Source:HGNC Symbol;Acc:6291]
ENSG00000084072	PPIE	peptidylprolyl isomerase E (cyclophilin E) [Source:HGNC Symbol;Acc:9258]
ENSG00000084774	CAD	carbamoyl-phosphate synthetase 2, aspartate transcarbamylase, and dihydroorotase [Source:HGNC Symbol;Acc:1424]
ENSG00000085377	PREP	prolyl endopeptidase [Source:HGNC Symbol;Acc:9358]
ENSG00000086061	DNAJA1	DnaJ (Hsp40) homolog, subfamily A, member 1 [Source:HGNC Symbol;Acc:5229]
ENSG00000086232	EIF2AK1	eukaryotic translation initiation factor 2-alpha kinase 1 [Source:HGNC Symbol;Acc:24921]
ENSG00000086696	HSD17B2	hydroxysteroid (17-beta) dehydrogenase 2 [Source:HGNC Symbol;Acc:5211]
ENSG00000086991	NOX4	NADPH oxidase 4 [Source:HGNC Symbol;Acc:7891]
ENSG00000087095	NLK	nemo-like kinase [Source:HGNC Symbol;Acc:29858]
ENSG00000088305	DNMT3B	DNA (cytosine-5-)-methyltransferase 3 beta [Source:HGNC Symbol;Acc:2979]
ENSG00000088926	F11	coagulation factor XI [Source:HGNC Symbol;Acc:3529]
ENSG00000089022	MAPKAPK5	mitogen-activated protein kinase-activated protein kinase 5 [Source:HGNC Symbol;Acc:6889]
ENSG00000089041	P2RX7	purinergic receptor P2X, ligand-gated ion channel, 7 [Source:HGNC Symbol;Acc:8537]
ENSG00000089050	RBBP9	retinoblastoma binding protein 9 [Source:HGNC Symbol;Acc:9892]
ENSG00000089685	BIRC5	baculoviral IAP repeat containing 5 [Source:HGNC Symbol;Acc:593]
ENSG00000091428	RAPGEF4	Rap guanine nucleotide exchange factor (GEF) 4 [Source:HGNC Symbol;Acc:16626]
ENSG00000091704	CPA1	carboxypeptidase A1 (pancreatic) [Source:HGNC Symbol;Acc:2296]
ENSG00000092295	TGM1	transglutaminase 1 [Source:HGNC Symbol;Acc:11777]
ENSG00000092531	SNAP23	synaptosomal-associated protein, 23kDa [Source:HGNC Symbol;Acc:11131]
ENSG00000095015	MAP3K1	mitogen-activated protein kinase kinase kinase 1, E3 ubiquitin protein ligase [Source:HGNC Symbol;Acc:6848]
ENSG00000095777	MYO3A	myosin IIIA [Source:HGNC Symbol;Acc:7601]
ENSG00000097046	CDC7	cell division cycle 7 [Source:HGNC Symbol;Acc:1745]
ENSG00000099194	SCD	stearoyl-CoA desaturase (delta-9-desaturase) [Source:HGNC Symbol;Acc:10571]
ENSG00000099810	MTAP	methylthioadenosine phosphorylase [Source:HGNC Symbol;Acc:7413]
ENSG00000100219	XBP1	X-box binding protein 1 [Source:HGNC Symbol;Acc:12801]
ENSG00000100300	TSPO	translocator protein (18kDa) [Source:HGNC Symbol;Acc:1158]
ENSG00000100312	ACR	acrosin [Source:HGNC Symbol;Acc:126]
ENSG00000100324	TAB1	TGF-beta activated kinase 1/MAP3K7 binding protein 1 [Source:HGNC Symbol;Acc:18157]
ENSG00000100393	EP300	E1A binding protein p300 [Source:HGNC Symbol;Acc:3373]
ENSG00000100448	CTSG	cathepsin G [Source:HGNC Symbol;Acc:2532]
ENSG00000100453	GZMB	granzyme B (granzyme 2, cytotoxic T-lymphocyte-associated serine esterase 1) [Source:HGNC Symbol;Acc:4709]
ENSG00000100490	CDKL1	cyclin-dependent kinase-like 1 (CDC2-related kinase) [Source:HGNC Symbol;Acc:1781]
ENSG00000100504	PYGL	phosphorylase, glycogen, liver [Source:HGNC Symbol;Acc:9725]
ENSG00000100906	NFKBIA	nuclear factor of kappa light polypeptide gene enhancer in B-cells inhibitor, alpha [Source:HGNC Symbol;Acc:7797]
ENSG00000101049	SGK2	serum/glucocorticoid regulated kinase 2 [Source:HGNC Symbol;Acc:13900]
ENSG00000101160	CTSZ	cathepsin Z [Source:HGNC Symbol;Acc:2547]
ENSG00000101224	CDC25B	cell division cycle 25B [Source:HGNC Symbol;Acc:1726]
ENSG00000101323	HAO1	hydroxyacid oxidase (glycolate oxidase) 1 [Source:HGNC Symbol;Acc:4809]
ENSG00000101444	AHCY	adenosylhomocysteinase [Source:HGNC Symbol;Acc:343]
ENSG00000101670	LIPG	lipase, endothelial [Source:HGNC Symbol;Acc:6623]
ENSG00000101916	TLR8	toll-like receptor 8 [Source:HGNC Symbol;Acc:15632]
ENSG00000101945	SUV39H1	suppressor of variegation 3-9 homolog 1 (Drosophila) [Source:HGNC Symbol;Acc:11479]
ENSG00000101958	GLRA2	glycine receptor, alpha 2 [Source:HGNC Symbol;Acc:4327]
ENSG00000101981	F9	coagulation factor IX [Source:HGNC Symbol;Acc:3551]
ENSG00000102172	SMS	spermine synthase [Source:HGNC Symbol;Acc:11123]
ENSG00000102195	GPR50	G protein-coupled receptor 50 [Source:HGNC Symbol;Acc:4506]
ENSG00000102239	BRS3	bombesin-like receptor 3 [Source:HGNC Symbol;Acc:1113]
ENSG00000102554	KLF5	Kruppel-like factor 5 (intestinal) [Source:HGNC Symbol;Acc:6349]
ENSG00000102699	PARP4	poly (ADP-ribose) polymerase family, member 4 [Source:HGNC Symbol;Acc:271]
ENSG00000103150	MLYCD	malonyl-CoA decarboxylase [Source:HGNC Symbol;Acc:7150]
ENSG00000103319	EEF2K	eukaryotic elongation factor-2 kinase [Source:HGNC Symbol;Acc:24615]
ENSG00000103811	CTSH	cathepsin H [Source:HGNC Symbol;Acc:2535]
ENSG00000104332	SFRP1	secreted frizzled-related protein 1 [Source:HGNC Symbol;Acc:10776]
ENSG00000104885	DOT1L	DOT1-like histone H3K79 methyltransferase [Source:HGNC Symbol;Acc:24948]
ENSG00000105143	SLC1A6	solute carrier family 1 (high affinity aspartate/glutamate transporter), member 6 [Source:HGNC Symbol;Acc:10944]
ENSG00000105426	PTPRS	protein tyrosine phosphatase, receptor type, S [Source:HGNC Symbol;Acc:9681]
ENSG00000105486	LIG1	ligase I, DNA, ATP-dependent [Source:HGNC Symbol;Acc:6598]
ENSG00000105492	SIGLEC6	sialic acid binding Ig-like lectin 6 [Source:HGNC Symbol;Acc:10875]
ENSG00000105501	SIGLEC5	sialic acid binding Ig-like lectin 5 [Source:HGNC Symbol;Acc:10874]
ENSG00000105642	KCNN1	potassium intermediate/small conductance calcium-activated channel, subfamily N, member 1 [Source:HGNC Symbol;Acc:6290]
ENSG00000105835	NAMPT	nicotinamide phosphoribosyltransferase [Source:HGNC Symbol;Acc:30092]
ENSG00000106018	VIPR2	vasoactive intestinal peptide receptor 2 [Source:HGNC Symbol;Acc:12695]
ENSG00000106100	NOD1	nucleotide-binding oligomerization domain containing 1 [Source:HGNC Symbol;Acc:16390]
ENSG00000106144	CASP2	caspase 2, apoptosis-related cysteine peptidase [Source:HGNC Symbol;Acc:1503]
ENSG00000106366	SERPINE1	serpin peptidase inhibitor, clade E (nexin, plasminogen activator inhibitor type 1), member 1 [Source:HGNC Symbol;Acc:8583]
ENSG00000106633	GCK	glucokinase (hexokinase 4) [Source:HGNC Symbol;Acc:4195]
ENSG00000106682	EIF4H	eukaryotic translation initiation factor 4H [Source:HGNC Symbol;Acc:12741]
ENSG00000106683	LIMK1	LIM domain kinase 1 [Source:HGNC Symbol;Acc:6613]
ENSG00000107077	KDM4C	lysine (K)-specific demethylase 4C [Source:HGNC Symbol;Acc:17071]
ENSG00000107593	PKD2L1	polycystic kidney disease 2-like 1 [Source:HGNC Symbol;Acc:9011]
ENSG00000107779	BMPR1A	bone morphogenetic protein receptor, type IA [Source:HGNC Symbol;Acc:1076]
ENSG00000107798	LIPA	lipase A, lysosomal acid, cholesterol esterase [Source:HGNC Symbol;Acc:6617]
ENSG00000107968	MAP3K8	mitogen-activated protein kinase kinase kinase 8 [Source:HGNC Symbol;Acc:6860]
ENSG00000108179	PPIF	peptidylprolyl isomerase F [Source:HGNC Symbol;Acc:9259]
ENSG00000108379	WNT3	wingless-type MMTV integration site family, member 3 [Source:HGNC Symbol;Acc:12782]
ENSG00000108479	GALK1	galactokinase 1 [Source:HGNC Symbol;Acc:4118]
ENSG00000108788	MLX	MLX, MAX dimerization protein [Source:HGNC Symbol;Acc:11645]
ENSG00000108839	ALOX12	arachidonate 12-lipoxygenase [Source:HGNC Symbol;Acc:429]
ENSG00000108861	DUSP3	dual specificity phosphatase 3 [Source:HGNC Symbol;Acc:3069]
ENSG00000109321	AREG	amphiregulin [Source:HGNC Symbol;Acc:651]
ENSG00000109323	MANBA	mannosidase, beta A, lysosomal [Source:HGNC Symbol;Acc:6831]
ENSG00000109576	AADAT	aminoadipate aminotransferase [Source:HGNC Symbol;Acc:17929]
ENSG00000109861	CTSC	cathepsin C [Source:HGNC Symbol;Acc:2528]
ENSG00000109991	P2RX3	purinergic receptor P2X, ligand-gated ion channel, 3 [Source:HGNC Symbol;Acc:8534]
ENSG00000110090	CPT1A	carnitine palmitoyltransferase 1A (liver) [Source:HGNC Symbol;Acc:2328]
ENSG00000110436	SLC1A2	solute carrier family 1 (glial high affinity glutamate transporter), member 2 [Source:HGNC Symbol;Acc:10940]
ENSG00000110881	ASIC1	acid-sensing (proton-gated) ion channel 1 [Source:HGNC Symbol;Acc:100]
ENSG00000110887	DAO	D-amino-acid oxidase [Source:HGNC Symbol;Acc:2671]
ENSG00000110911	SLC11A2	solute carrier family 11 (proton-coupled divalent metal ion transporter), member 2 [Source:HGNC Symbol;Acc:10908]
ENSG00000111199	TRPV4	transient receptor potential cation channel, subfamily V, member 4 [Source:HGNC Symbol;Acc:18083]
ENSG00000111640	GAPDH	glyceraldehyde-3-phosphate dehydrogenase [Source:HGNC Symbol;Acc:4141]
ENSG00000111716	LDHB	lactate dehydrogenase B [Source:HGNC Symbol;Acc:6541]
ENSG00000111725	PRKAB1	protein kinase, AMP-activated, beta 1 non-catalytic subunit [Source:HGNC Symbol;Acc:9378]
ENSG00000111886	GABRR2	gamma-aminobutyric acid (GABA) A receptor, rho 2 [Source:HGNC Symbol;Acc:4091]
ENSG00000112079	STK38	serine/threonine kinase 38 [Source:HGNC Symbol;Acc:17847]
ENSG00000112245	PTP4A1	protein tyrosine phosphatase type IVA, member 1 [Source:HGNC Symbol;Acc:9634]
ENSG00000112486	CCR6	chemokine (C-C motif) receptor 6 [Source:HGNC Symbol;Acc:1607]
ENSG00000112701	SENP6	SUMO1/sentrin specific peptidase 6 [Source:HGNC Symbol;Acc:20944]
ENSG00000113262	GRM6	glutamate receptor, metabotropic 6 [Source:HGNC Symbol;Acc:4598]
ENSG00000113407	TARS	threonyl-tRNA synthetase [Source:HGNC Symbol;Acc:11572]
ENSG00000113441	LNPEP	leucyl/cystinyl aminopeptidase [Source:HGNC Symbol;Acc:6656]
ENSG00000114166	KAT2B	K(lysine) acetyltransferase 2B [Source:HGNC Symbol;Acc:8638]
ENSG00000114491	UMPS	uridine monophosphate synthetase [Source:HGNC Symbol;Acc:12563]
ENSG00000114670	NEK11	NIMA-related kinase 11 [Source:HGNC Symbol;Acc:18593]
ENSG00000114738	MAPKAPK3	mitogen-activated protein kinase-activated protein kinase 3 [Source:HGNC Symbol;Acc:6888]
ENSG00000114739	ACVR2B	activin A receptor, type IIB [Source:HGNC Symbol;Acc:174]
ENSG00000114812	VIPR1	vasoactive intestinal peptide receptor 1 [Source:HGNC Symbol;Acc:12694]
ENSG00000114854	TNNC1	troponin C type 1 (slow) [Source:HGNC Symbol;Acc:11943]
ENSG00000114857	NKTR	natural killer-tumor recognition sequence [Source:HGNC Symbol;Acc:7833]
ENSG00000114904	NEK4	NIMA-related kinase 4 [Source:HGNC Symbol;Acc:11399]
ENSG00000114999	TTL	tubulin tyrosine ligase [Source:HGNC Symbol;Acc:21586]
ENSG00000115233	PSMD14	proteasome (prosome, macropain) 26S subunit, non-ATPase, 14 [Source:HGNC Symbol;Acc:16889]
ENSG00000115252	PDE1A	phosphodiesterase 1A, calmodulin-dependent [Source:HGNC Symbol;Acc:8774]
ENSG00000115415	STAT1	signal transducer and activator of transcription 1, 91kDa [Source:HGNC Symbol;Acc:11362]
ENSG00000115457	IGFBP2	insulin-like growth factor binding protein 2, 36kDa [Source:HGNC Symbol;Acc:5471]
ENSG00000115461	IGFBP5	insulin-like growth factor binding protein 5 [Source:HGNC Symbol;Acc:5474]
ENSG00000115665	SLC5A7	solute carrier family 5 (sodium/choline cotransporter), member 7 [Source:HGNC Symbol;Acc:14025]
ENSG00000115687	PASK	PAS domain containing serine/threonine kinase [Source:HGNC Symbol;Acc:17270]
ENSG00000115828	QPCT	glutaminyl-peptide cyclotransferase [Source:HGNC Symbol;Acc:9753]
ENSG00000115919	KYNU	kynureninase [Source:HGNC Symbol;Acc:6469]
ENSG00000116014	KISS1R	KISS1 receptor [Source:HGNC Symbol;Acc:4510]
ENSG00000116016	EPAS1	endothelial PAS domain protein 1 [Source:HGNC Symbol;Acc:3374]
ENSG00000116039	ATP6V1B1	ATPase, H+ transporting, lysosomal 56/58kDa, V1 subunit B1 [Source:HGNC Symbol;Acc:853]
ENSG00000116171	SCP2	sterol carrier protein 2 [Source:HGNC Symbol;Acc:10606]
ENSG00000116237	ICMT	isoprenylcysteine carboxyl methyltransferase [Source:HGNC Symbol;Acc:5350]
ENSG00000116337	AMPD2	adenosine monophosphate deaminase 2 [Source:HGNC Symbol;Acc:469]
ENSG00000116649	SRM	spermidine synthase [Source:HGNC Symbol;Acc:11296]
ENSG00000116748	AMPD1	adenosine monophosphate deaminase 1 [Source:HGNC Symbol;Acc:468]
ENSG00000116882	HAO2	hydroxyacid oxidase 2 (long chain) [Source:HGNC Symbol;Acc:4810]
ENSG00000117009	KMO	kynurenine 3-monooxygenase (kynurenine 3-hydroxylase) [Source:HGNC Symbol;Acc:6381]
ENSG00000117152	RGS4	regulator of G-protein signaling 4 [Source:HGNC Symbol;Acc:10000]
ENSG00000117266	CDK18	cyclin-dependent kinase 18 [Source:HGNC Symbol;Acc:8751]
ENSG00000117298	ECE1	endothelin converting enzyme 1 [Source:HGNC Symbol;Acc:3146]
ENSG00000117308	GALE	UDP-galactose-4-epimerase [Source:HGNC Symbol;Acc:4116]
ENSG00000117394	SLC2A1	solute carrier family 2 (facilitated glucose transporter), member 1 [Source:HGNC Symbol;Acc:11005]
ENSG00000117834	SLC5A9	solute carrier family 5 (sodium/sugar cotransporter), member 9 [Source:HGNC Symbol;Acc:22146]
ENSG00000118194	TNNT2	troponin T type 2 (cardiac) [Source:HGNC Symbol;Acc:11949]
ENSG00000118515	SGK1	serum/glucocorticoid regulated kinase 1 [Source:HGNC Symbol;Acc:10810]
ENSG00000118762	PKD2	polycystic kidney disease 2 (autosomal dominant) [Source:HGNC Symbol;Acc:9009]
ENSG00000118939	UCHL3	ubiquitin carboxyl-terminal esterase L3 (ubiquitin thiolesterase) [Source:HGNC Symbol;Acc:12515]
ENSG00000119121	TRPM6	transient receptor potential cation channel, subfamily M, member 6 [Source:HGNC Symbol;Acc:17995]
ENSG00000119408	NEK6	NIMA-related kinase 6 [Source:HGNC Symbol;Acc:7749]
ENSG00000119638	NEK9	NIMA-related kinase 9 [Source:HGNC Symbol;Acc:18591]
ENSG00000119912	IDE	insulin-degrading enzyme [Source:HGNC Symbol;Acc:5381]
ENSG00000119915	ELOVL3	ELOVL fatty acid elongase 3 [Source:HGNC Symbol;Acc:18047]
ENSG00000120054	CPN1	carboxypeptidase N, polypeptide 1 [Source:HGNC Symbol;Acc:2312]
ENSG00000120868	APAF1	apoptotic peptidase activating factor 1 [Source:HGNC Symbol;Acc:576]
ENSG00000121774	KHDRBS1	KH domain containing, RNA binding, signal transduction associated 1 [Source:HGNC Symbol;Acc:18116]
ENSG00000121858	TNFSF10	tumor necrosis factor (ligand) superfamily, member 10 [Source:HGNC Symbol;Acc:11925]
ENSG00000121989	ACVR2A	activin A receptor, type IIA [Source:HGNC Symbol;Acc:173]
ENSG00000122012	SV2C	synaptic vesicle glycoprotein 2C [Source:HGNC Symbol;Acc:30670]
ENSG00000122121	XPNPEP2	X-prolyl aminopeptidase (aminopeptidase P) 2, membrane-bound [Source:HGNC Symbol;Acc:12823]
ENSG00000122861	PLAU	plasminogen activator, urokinase [Source:HGNC Symbol;Acc:9052]
ENSG00000122873	CISD1	CDGSH iron sulfur domain 1 [Source:HGNC Symbol;Acc:30880]
ENSG00000123268	ATF1	activating transcription factor 1 [Source:HGNC Symbol;Acc:783]
ENSG00000123358	NR4A1	nuclear receptor subfamily 4, group A, member 1 [Source:HGNC Symbol;Acc:7980]
ENSG00000123360	PDE1B	phosphodiesterase 1B, calmodulin-dependent [Source:HGNC Symbol;Acc:8775]
ENSG00000123454	DBH	dopamine beta-hydroxylase (dopamine beta-monooxygenase) [Source:HGNC Symbol;Acc:2689]
ENSG00000123700	KCNJ2	potassium inwardly-rectifying channel, subfamily J, member 2 [Source:HGNC Symbol;Acc:6263]
ENSG00000123815	ADCK4	aarF domain containing kinase 4 [Source:HGNC Symbol;Acc:19041]
ENSG00000123992	DNPEP	aspartyl aminopeptidase [Source:HGNC Symbol;Acc:2981]
ENSG00000124140	SLC12A5	solute carrier family 12 (potassium/chloride transporter), member 5 [Source:HGNC Symbol;Acc:13818]
ENSG00000124151	NCOA3	nuclear receptor coactivator 3 [Source:HGNC Symbol;Acc:7670]
ENSG00000124253	PCK1	phosphoenolpyruvate carboxykinase 1 (soluble) [Source:HGNC Symbol;Acc:8724]
ENSG00000124299	PEPD	peptidase D [Source:HGNC Symbol;Acc:8840]
ENSG00000124491	F13A1	coagulation factor XIII, A1 polypeptide [Source:HGNC Symbol;Acc:3531]
ENSG00000124493	GRM4	glutamate receptor, metabotropic 4 [Source:HGNC Symbol;Acc:4596]
ENSG00000124762	CDKN1A	cyclin-dependent kinase inhibitor 1A (p21, Cip1) [Source:HGNC Symbol;Acc:1784]
ENSG00000124767	GLO1	glyoxalase I [Source:HGNC Symbol;Acc:4323]
ENSG00000125378	BMP4	bone morphogenetic protein 4 [Source:HGNC Symbol;Acc:1071]
ENSG00000125780	TGM3	transglutaminase 3 [Source:HGNC Symbol;Acc:11779]
ENSG00000126012	KDM5C	lysine (K)-specific demethylase 5C [Source:HGNC Symbol;Acc:11114]
ENSG00000126247	CAPNS1	calpain, small subunit 1 [Source:HGNC Symbol;Acc:1481]
ENSG00000126261	UBA2	ubiquitin-like modifier activating enzyme 2 [Source:HGNC Symbol;Acc:30661]
ENSG00000126262	FFAR2	free fatty acid receptor 2 [Source:HGNC Symbol;Acc:4501]
ENSG00000126368	NR1D1	nuclear receptor subfamily 1, group D, member 1 [Source:HGNC Symbol;Acc:7962]
ENSG00000126561	STAT5A	signal transducer and activator of transcription 5A [Source:HGNC Symbol;Acc:11366]
ENSG00000126602	TRAP1	TNF receptor-associated protein 1 [Source:HGNC Symbol;Acc:16264]
ENSG00000127329	PTPRB	protein tyrosine phosphatase, receptor type, B [Source:HGNC Symbol;Acc:9665]
ENSG00000127445	PIN1	peptidylprolyl cis/trans isomerase, NIMA-interacting 1 [Source:HGNC Symbol;Acc:8988]
ENSG00000127472	PLA2G5	phospholipase A2, group V [Source:HGNC Symbol;Acc:9038]
ENSG00000127564	PKMYT1	protein kinase, membrane associated tyrosine/threonine 1 [Source:HGNC Symbol;Acc:29650]
ENSG00000127947	PTPN12	protein tyrosine phosphatase, non-receptor type 12 [Source:HGNC Symbol;Acc:9645]
ENSG00000128285	MCHR1	melanin-concentrating hormone receptor 1 [Source:HGNC Symbol;Acc:4479]
ENSG00000128310	GALR3	galanin receptor 3 [Source:HGNC Symbol;Acc:4134]
ENSG00000128383	APOBEC3A	apolipoprotein B mRNA editing enzyme, catalytic polypeptide-like 3A [Source:HGNC Symbol;Acc:17343]
ENSG00000128951	DUT	deoxyuridine triphosphatase [Source:HGNC Symbol;Acc:3078]
ENSG00000129167	TPH1	tryptophan hydroxylase 1 [Source:HGNC Symbol;Acc:12008]
ENSG00000129219	PLD2	phospholipase D2 [Source:HGNC Symbol;Acc:9068]
ENSG00000129450	SIGLEC9	sialic acid binding Ig-like lectin 9 [Source:HGNC Symbol;Acc:10878]
ENSG00000129473	BCL2L2	BCL2-like 2 [Source:HGNC Symbol;Acc:995]
ENSG00000129991	TNNI3	troponin I type 3 (cardiac) [Source:HGNC Symbol;Acc:11947]
ENSG00000130037	KCNA5	potassium voltage-gated channel, shaker-related subfamily, member 5 [Source:HGNC Symbol;Acc:6224]
ENSG00000130164	LDLR	low density lipoprotein receptor [Source:HGNC Symbol;Acc:6547]
ENSG00000130234	ACE2	angiotensin I converting enzyme 2 [Source:HGNC Symbol;Acc:13557]
ENSG00000130821	SLC6A8	solute carrier family 6 (neurotransmitter transporter), member 8 [Source:HGNC Symbol;Acc:11055]
ENSG00000130948	HSD17B3	hydroxysteroid (17-beta) dehydrogenase 3 [Source:HGNC Symbol;Acc:5212]
ENSG00000131203	IDO1	indoleamine 2,3-dioxygenase 1 [Source:HGNC Symbol;Acc:6059]
ENSG00000131408	NR1H2	nuclear receptor subfamily 1, group H, member 2 [Source:HGNC Symbol;Acc:7965]
ENSG00000131473	ACLY	ATP citrate lyase [Source:HGNC Symbol;Acc:115]
ENSG00000131480	AOC2	amine oxidase, copper containing 2 (retina-specific) [Source:HGNC Symbol;Acc:549]
ENSG00000131482	G6PC	glucose-6-phosphatase, catalytic subunit [Source:HGNC Symbol;Acc:4056]
ENSG00000132142	ACACA	acetyl-CoA carboxylase alpha [Source:HGNC Symbol;Acc:84]
ENSG00000132164	SLC6A11	solute carrier family 6 (neurotransmitter transporter), member 11 [Source:HGNC Symbol;Acc:11044]
ENSG00000132196	HSD17B7	hydroxysteroid (17-beta) dehydrogenase 7 [Source:HGNC Symbol;Acc:5215]
ENSG00000132670	PTPRA	protein tyrosine phosphatase, receptor type, A [Source:HGNC Symbol;Acc:9664]
ENSG00000132840	BHMT2	betaine--homocysteine S-methyltransferase 2 [Source:HGNC Symbol;Acc:1048]
ENSG00000132906	CASP9	caspase 9, apoptosis-related cysteine peptidase [Source:HGNC Symbol;Acc:1511]
ENSG00000132915	PDE6A	phosphodiesterase 6A, cGMP-specific, rod, alpha [Source:HGNC Symbol;Acc:8785]
ENSG00000133056	PIK3C2B	phosphatidylinositol-4-phosphate 3-kinase, catalytic subunit type 2 beta [Source:HGNC Symbol;Acc:8972]
ENSG00000133275	CSNK1G2	casein kinase 1, gamma 2 [Source:HGNC Symbol;Acc:2455]
ENSG00000133706	LARS	leucyl-tRNA synthetase [Source:HGNC Symbol;Acc:6512]
ENSG00000133805	AMPD3	adenosine monophosphate deaminase 3 [Source:HGNC Symbol;Acc:470]
ENSG00000134072	CAMK1	calcium/calmodulin-dependent protein kinase I [Source:HGNC Symbol;Acc:1459]
ENSG00000134216	CHIA	chitinase, acidic [Source:HGNC Symbol;Acc:17432]
ENSG00000134242	PTPN22	protein tyrosine phosphatase, non-receptor type 22 (lymphoid) [Source:HGNC Symbol;Acc:9652]
ENSG00000134333	LDHA	lactate dehydrogenase A [Source:HGNC Symbol;Acc:6535]
ENSG00000134480	CCNH	cyclin H [Source:HGNC Symbol;Acc:1594]
ENSG00000134684	YARS	tyrosyl-tRNA synthetase [Source:HGNC Symbol;Acc:12840]
ENSG00000134817	APLNR	apelin receptor [Source:HGNC Symbol;Acc:339]
ENSG00000134899	ERCC5	excision repair cross-complementing rodent repair deficiency, complementation group 5 [Source:HGNC Symbol;Acc:3437]
ENSG00000135124	P2RX4	purinergic receptor P2X, ligand-gated ion channel, 4 [Source:HGNC Symbol;Acc:8535]
ENSG00000135486	HNRNPA1	heterogeneous nuclear ribonucleoprotein A1 [Source:HGNC Symbol;Acc:5031]
ENSG00000135577	NMBR	neuromedin B receptor [Source:HGNC Symbol;Acc:7843]
ENSG00000135587	SMPD2	sphingomyelin phosphodiesterase 2, neutral membrane (neutral sphingomyelinase) [Source:HGNC Symbol;Acc:11121]
ENSG00000135678	CPM	carboxypeptidase M [Source:HGNC Symbol;Acc:2311]
ENSG00000135898	GPR55	G protein-coupled receptor 55 [Source:HGNC Symbol;Acc:4511]
ENSG00000136098	NEK3	NIMA-related kinase 3 [Source:HGNC Symbol;Acc:7746]
ENSG00000136448	NMT1	N-myristoyltransferase 1 [Source:HGNC Symbol;Acc:7857]
ENSG00000136810	TXN	thioredoxin [Source:HGNC Symbol;Acc:12435]
ENSG00000136869	TLR4	toll-like receptor 4 [Source:HGNC Symbol;Acc:11850]
ENSG00000136877	FPGS	folylpolyglutamate synthase [Source:HGNC Symbol;Acc:3824]
ENSG00000136931	NR5A1	nuclear receptor subfamily 5, group A, member 1 [Source:HGNC Symbol;Acc:7983]
ENSG00000136960	ENPP2	ectonucleotide pyrophosphatase/phosphodiesterase 2 [Source:HGNC Symbol;Acc:3357]
ENSG00000137055	PLAA	phospholipase A2-activating protein [Source:HGNC Symbol;Acc:9043]
ENSG00000137168	PPIL1	peptidylprolyl isomerase (cyclophilin)-like 1 [Source:HGNC Symbol;Acc:9260]
ENSG00000137563	GGH	gamma-glutamyl hydrolase (conjugase, folylpolygammaglutamyl hydrolase) [Source:HGNC Symbol;Acc:4248]
ENSG00000137601	NEK1	NIMA-related kinase 1 [Source:HGNC Symbol;Acc:7744]
ENSG00000137674	MMP20	matrix metallopeptidase 20 [Source:HGNC Symbol;Acc:7167]
ENSG00000137675	MMP27	matrix metallopeptidase 27 [Source:HGNC Symbol;Acc:14250]
ENSG00000137875	BCL2L10	BCL2-like 10 (apoptosis facilitator) [Source:HGNC Symbol;Acc:993]
ENSG00000137948	BRDT	bromodomain, testis-specific [Source:HGNC Symbol;Acc:1105]
ENSG00000138030	KHK	ketohexokinase (fructokinase) [Source:HGNC Symbol;Acc:6315]
ENSG00000138032	PPM1B	protein phosphatase, Mg2+/Mn2+ dependent, 1B [Source:HGNC Symbol;Acc:9276]
ENSG00000138207	RBP4	retinol binding protein 4, plasma [Source:HGNC Symbol;Acc:9922]
ENSG00000138363	ATIC	5-aminoimidazole-4-carboxamide ribonucleotide formyltransferase/IMP cyclohydrolase [Source:HGNC Symbol;Acc:794]
ENSG00000138395	CDK15	cyclin-dependent kinase 15 [Source:HGNC Symbol;Acc:14434]
ENSG00000138398	PPIG	peptidylprolyl isomerase G (cyclophilin G) [Source:HGNC Symbol;Acc:14650]
ENSG00000138468	SENP7	SUMO1/sentrin specific peptidase 7 [Source:HGNC Symbol;Acc:30402]
ENSG00000138622	HCN4	hyperpolarization activated cyclic nucleotide-gated potassium channel 4 [Source:HGNC Symbol;Acc:16882]
ENSG00000138744	NAAA	N-acylethanolamine acid amidase [Source:HGNC Symbol;Acc:736]
ENSG00000138792	ENPEP	glutamyl aminopeptidase (aminopeptidase A) [Source:HGNC Symbol;Acc:3355]
ENSG00000138794	CASP6	caspase 6, apoptosis-related cysteine peptidase [Source:HGNC Symbol;Acc:1507]
ENSG00000139144	PIK3C2G	phosphatidylinositol-4-phosphate 3-kinase, catalytic subunit type 2 gamma [Source:HGNC Symbol;Acc:8973]
ENSG00000139190	VAMP1	vesicle-associated membrane protein 1 (synaptobrevin 1) [Source:HGNC Symbol;Acc:12642]
ENSG00000139287	TPH2	tryptophan hydroxylase 2 [Source:HGNC Symbol;Acc:20692]
ENSG00000139687	RB1	retinoblastoma 1 [Source:HGNC Symbol;Acc:9884]
ENSG00000140263	SORD	sorbitol dehydrogenase [Source:HGNC Symbol;Acc:11184]
ENSG00000140287	HDC	histidine decarboxylase [Source:HGNC Symbol;Acc:4855]
ENSG00000140379	BCL2A1	BCL2-related protein A1 [Source:HGNC Symbol;Acc:991]
ENSG00000140943	MBTPS1	membrane-bound transcription factor peptidase, site 1 [Source:HGNC Symbol;Acc:15456]
ENSG00000141401	IMPA2	inositol(myo)-1(or 4)-monophosphatase 2 [Source:HGNC Symbol;Acc:6051]
ENSG00000141753	IGFBP4	insulin-like growth factor binding protein 4 [Source:HGNC Symbol;Acc:5473]
ENSG00000141837	CACNA1A	calcium channel, voltage-dependent, P/Q type, alpha 1A subunit [Source:HGNC Symbol;Acc:1388]
ENSG00000141867	BRD4	bromodomain containing 4 [Source:HGNC Symbol;Acc:13575]
ENSG00000142082	SIRT3	sirtuin 3 [Source:HGNC Symbol;Acc:14931]
ENSG00000142149	HUNK	hormonally up-regulated Neu-associated kinase [Source:HGNC Symbol;Acc:13326]
ENSG00000142230	SAE1	SUMO1 activating enzyme subunit 1 [Source:HGNC Symbol;Acc:30660]
ENSG00000142453	CARM1	coactivator-associated arginine methyltransferase 1 [Source:HGNC Symbol;Acc:23393]
ENSG00000142515	KLK3	kallikrein-related peptidase 3 [Source:HGNC Symbol;Acc:6364]
ENSG00000142619	PADI3	peptidyl arginine deiminase, type III [Source:HGNC Symbol;Acc:18337]
ENSG00000142623	PADI1	peptidyl arginine deiminase, type I [Source:HGNC Symbol;Acc:18367]
ENSG00000142657	PGD	phosphogluconate dehydrogenase [Source:HGNC Symbol;Acc:8891]
ENSG00000142733	MAP3K6	mitogen-activated protein kinase kinase kinase 6 [Source:HGNC Symbol;Acc:6858]
ENSG00000142875	PRKACB	protein kinase, cAMP-dependent, catalytic, beta [Source:HGNC Symbol;Acc:9381]
ENSG00000142920	ADC	arginine decarboxylase [Source:HGNC Symbol;Acc:29957]
ENSG00000142949	PTPRF	protein tyrosine phosphatase, receptor type, F [Source:HGNC Symbol;Acc:9670]
ENSG00000143224	PPOX	protoporphyrinogen oxidase [Source:HGNC Symbol;Acc:9280]
ENSG00000143384	MCL1	myeloid cell leukemia sequence 1 (BCL2-related) [Source:HGNC Symbol;Acc:6943]
ENSG00000143393	PI4KB	phosphatidylinositol 4-kinase, catalytic, beta [Source:HGNC Symbol;Acc:8984]
ENSG00000143479	DYRK3	dual-specificity tyrosine-(Y)-phosphorylation regulated kinase 3 [Source:HGNC Symbol;Acc:3094]
ENSG00000143603	KCNN3	potassium intermediate/small conductance calcium-activated channel, subfamily N, member 3 [Source:HGNC Symbol;Acc:6292]
ENSG00000143627	PKLR	pyruvate kinase, liver and RBC [Source:HGNC Symbol;Acc:9020]
ENSG00000143727	ACP1	acid phosphatase 1, soluble [Source:HGNC Symbol;Acc:122]
ENSG00000143776	CDC42BPA	CDC42 binding protein kinase alpha (DMPK-like) [Source:HGNC Symbol;Acc:1737]
ENSG00000143933	CALM2	calmodulin 2 (phosphorylase kinase, delta) [Source:HGNC Symbol;Acc:1445]
ENSG00000144407	PTH2R	parathyroid hormone 2 receptor [Source:HGNC Symbol;Acc:9609]
ENSG00000144476	ACKR3	atypical chemokine receptor 3 [Source:HGNC Symbol;Acc:23692]
ENSG00000144579	CTDSP1	CTD (carboxy-terminal domain, RNA polymerase II, polypeptide A) small phosphatase 1 [Source:HGNC Symbol;Acc:21614]
ENSG00000144959	NCEH1	neutral cholesterol ester hydrolase 1 [Source:HGNC Symbol;Acc:29260]
ENSG00000145284	SCD5	stearoyl-CoA desaturase 5 [Source:HGNC Symbol;Acc:21088]
ENSG00000145335	SNCA	synuclein, alpha (non A4 component of amyloid precursor) [Source:HGNC Symbol;Acc:11138]
ENSG00000145384	FABP2	fatty acid binding protein 2, intestinal [Source:HGNC Symbol;Acc:3556]
ENSG00000145451	GLRA3	glycine receptor, alpha 3 [Source:HGNC Symbol;Acc:4328]
ENSG00000145632	PLK2	polo-like kinase 2 [Source:HGNC Symbol;Acc:19699]
ENSG00000145675	PIK3R1	phosphoinositide-3-kinase, regulatory subunit 1 (alpha) [Source:HGNC Symbol;Acc:8979]
ENSG00000145692	BHMT	betaine--homocysteine S-methyltransferase [Source:HGNC Symbol;Acc:1047]
ENSG00000145730	PAM	peptidylglycine alpha-amidating monooxygenase [Source:HGNC Symbol;Acc:8596]
ENSG00000145982	FARS2	phenylalanyl-tRNA synthetase 2, mitochondrial [Source:HGNC Symbol;Acc:21062]
ENSG00000146276	GABRR1	gamma-aminobutyric acid (GABA) A receptor, rho 1 [Source:HGNC Symbol;Acc:4090]
ENSG00000146674	IGFBP3	insulin-like growth factor binding protein 3 [Source:HGNC Symbol;Acc:5472]
ENSG00000146678	IGFBP1	insulin-like growth factor binding protein 1 [Source:HGNC Symbol;Acc:5469]
ENSG00000147044	CASK	calcium/calmodulin-dependent serine protein kinase (MAGUK family) [Source:HGNC Symbol;Acc:1497]
ENSG00000147262	GPR119	G protein-coupled receptor 119 [Source:HGNC Symbol;Acc:19060]
ENSG00000147432	CHRNB3	cholinergic receptor, nicotinic, beta 3 (neuronal) [Source:HGNC Symbol;Acc:1963]
ENSG00000147434	CHRNA6	cholinergic receptor, nicotinic, alpha 6 (neuronal) [Source:HGNC Symbol;Acc:15963]
ENSG00000148734	NPFFR1	neuropeptide FF receptor 1 [Source:HGNC Symbol;Acc:17425]
ENSG00000148832	PAOX	polyamine oxidase (exo-N4-amino) [Source:HGNC Symbol;Acc:20837]
ENSG00000149311	ATM	ataxia telangiectasia mutated [Source:HGNC Symbol;Acc:795]
ENSG00000149418	ST14	suppression of tumorigenicity 14 (colon carcinoma) [Source:HGNC Symbol;Acc:11344]
ENSG00000149451	ADAM33	ADAM metallopeptidase domain 33 [Source:HGNC Symbol;Acc:15478]
ENSG00000149930	TAOK2	TAO kinase 2 [Source:HGNC Symbol;Acc:16835]
ENSG00000151292	CSNK1G3	casein kinase 1, gamma 3 [Source:HGNC Symbol;Acc:2456]
ENSG00000151414	NEK7	NIMA-related kinase 7 [Source:HGNC Symbol;Acc:13386]
ENSG00000151552	QDPR	quinoid dihydropteridine reductase [Source:HGNC Symbol;Acc:9752]
ENSG00000151632	AKR1C2	aldo-keto reductase family 1, member C2 [Source:HGNC Symbol;Acc:385]
ENSG00000151651	ADAM8	ADAM metallopeptidase domain 8 [Source:HGNC Symbol;Acc:215]
ENSG00000151704	KCNJ1	potassium inwardly-rectifying channel, subfamily J, member 1 [Source:HGNC Symbol;Acc:6255]
ENSG00000151790	TDO2	tryptophan 2,3-dioxygenase [Source:HGNC Symbol;Acc:11708]
ENSG00000152034	MCHR2	melanin-concentrating hormone receptor 2 [Source:HGNC Symbol;Acc:20867]
ENSG00000152256	PDK1	pyruvate dehydrogenase kinase, isozyme 1 [Source:HGNC Symbol;Acc:8809]
ENSG00000152495	CAMK4	calcium/calmodulin-dependent protein kinase IV [Source:HGNC Symbol;Acc:1464]
ENSG00000152689	RASGRP3	RAS guanyl releasing protein 3 (calcium and DAG-regulated) [Source:HGNC Symbol;Acc:14545]
ENSG00000152904	GGPS1	geranylgeranyl diphosphate synthase 1 [Source:HGNC Symbol;Acc:4249]
ENSG00000152953	STK32B	serine/threonine kinase 32B [Source:HGNC Symbol;Acc:14217]
ENSG00000153002	CPB1	carboxypeptidase B1 (tissue) [Source:HGNC Symbol;Acc:2299]
ENSG00000153201	RANBP2	RAN binding protein 2 [Source:HGNC Symbol;Acc:9848]
ENSG00000153234	NR4A2	nuclear receptor subfamily 4, group A, member 2 [Source:HGNC Symbol;Acc:7981]
ENSG00000153802	TMPRSS11D	transmembrane protease, serine 11D [Source:HGNC Symbol;Acc:24059]
ENSG00000154025	SLC5A10	solute carrier family 5 (sodium/sugar cotransporter), member 10 [Source:HGNC Symbol;Acc:23155]
ENSG00000154277	UCHL1	ubiquitin carboxyl-terminal esterase L1 (ubiquitin thiolesterase) [Source:HGNC Symbol;Acc:12513]
ENSG00000154678	PDE1C	phosphodiesterase 1C, calmodulin-dependent 70kDa [Source:HGNC Symbol;Acc:8776]
ENSG00000154734	ADAMTS1	ADAM metallopeptidase with thrombospondin type 1 motif, 1 [Source:HGNC Symbol;Acc:217]
ENSG00000154736	ADAMTS5	ADAM metallopeptidase with thrombospondin type 1 motif, 5 [Source:HGNC Symbol;Acc:221]
ENSG00000155096	AZIN1	antizyme inhibitor 1 [Source:HGNC Symbol;Acc:16432]
ENSG00000156110	ADK	adenosine kinase [Source:HGNC Symbol;Acc:257]
ENSG00000156113	KCNMA1	potassium large conductance calcium-activated channel, subfamily M, alpha member 1 [Source:HGNC Symbol;Acc:6284]
ENSG00000156136	DCK	deoxycytidine kinase [Source:HGNC Symbol;Acc:2704]
ENSG00000156510	HKDC1	hexokinase domain containing 1 [Source:HGNC Symbol;Acc:23302]
ENSG00000157106	SMG1	SMG1 phosphatidylinositol 3-kinase-related kinase [Source:HGNC Symbol;Acc:30045]
ENSG00000157184	CPT2	carnitine palmitoyltransferase 2 [Source:HGNC Symbol;Acc:2330]
ENSG00000157554	ERG	v-ets avian erythroblastosis virus E26 oncogene homolog [Source:HGNC Symbol;Acc:3446]
ENSG00000157778	PSMG3	proteasome (prosome, macropain) assembly chaperone 3 [Source:HGNC Symbol;Acc:22420]
ENSG00000158402	CDC25C	cell division cycle 25C [Source:HGNC Symbol;Acc:1727]
ENSG00000158786	PLA2G2F	phospholipase A2, group IIF [Source:HGNC Symbol;Acc:30040]
ENSG00000158859	ADAMTS4	ADAM metallopeptidase with thrombospondin type 1 motif, 4 [Source:HGNC Symbol;Acc:220]
ENSG00000158865	SLC5A11	solute carrier family 5 (sodium/inositol cotransporter), member 11 [Source:HGNC Symbol;Acc:23091]
ENSG00000159267	HLCS	holocarboxylase synthetase (biotin-(proprionyl-CoA-carboxylase (ATP-hydrolysing)) ligase) [Source:HGNC Symbol;Acc:4976]
ENSG00000159403	C1R	complement component 1, r subcomponent [Source:HGNC Symbol;Acc:1246]
ENSG00000159593	NAE1	NEDD8 activating enzyme E1 subunit 1 [Source:HGNC Symbol;Acc:621]
ENSG00000159788	RGS12	regulator of G-protein signaling 12 [Source:HGNC Symbol;Acc:9994]
ENSG00000160014	CALM3	calmodulin 3 (phosphorylase kinase, delta) [Source:HGNC Symbol;Acc:1449]
ENSG00000160191	PDE9A	phosphodiesterase 9A [Source:HGNC Symbol;Acc:8795]
ENSG00000160211	G6PD	glucose-6-phosphate dehydrogenase [Source:HGNC Symbol;Acc:4057]
ENSG00000160285	LSS	lanosterol synthase (2,3-oxidosqualene-lanosterol cyclase) [Source:HGNC Symbol;Acc:6708]
ENSG00000160307	S100B	S100 calcium binding protein B [Source:HGNC Symbol;Acc:10500]
ENSG00000161570	CCL5	chemokine (C-C motif) ligand 5 [Source:HGNC Symbol;Acc:10632]
ENSG00000161960	EIF4A1	eukaryotic translation initiation factor 4A1 [Source:HGNC Symbol;Acc:3282]
ENSG00000162383	SLC1A7	solute carrier family 1 (glutamate transporter), member 7 [Source:HGNC Symbol;Acc:10945]
ENSG00000162438	CTRC	chymotrypsin C (caldecrin) [Source:HGNC Symbol;Acc:2523]
ENSG00000162551	ALPL	alkaline phosphatase, liver/bone/kidney [Source:HGNC Symbol;Acc:438]
ENSG00000162692	VCAM1	vascular cell adhesion molecule 1 [Source:HGNC Symbol;Acc:12663]
ENSG00000162711	NLRP3	NLR family, pyrin domain containing 3 [Source:HGNC Symbol;Acc:16400]
ENSG00000162728	KCNJ9	potassium inwardly-rectifying channel, subfamily J, member 9 [Source:HGNC Symbol;Acc:6270]
ENSG00000162881	OXER1	oxoeicosanoid (OXE) receptor 1 [Source:HGNC Symbol;Acc:24884]
ENSG00000162889	MAPKAPK2	mitogen-activated protein kinase-activated protein kinase 2 [Source:HGNC Symbol;Acc:6887]
ENSG00000162909	CAPN2	calpain 2, (m/II) large subunit [Source:HGNC Symbol;Acc:1479]
ENSG00000163050	ADCK3	aarF domain containing kinase 3 [Source:HGNC Symbol;Acc:16812]
ENSG00000163098	BIRC8	baculoviral IAP repeat containing 8 [Source:HGNC Symbol;Acc:14878]
ENSG00000163106	HPGDS	hematopoietic prostaglandin D synthase [Source:HGNC Symbol;Acc:17890]
ENSG00000163286	ALPPL2	alkaline phosphatase, placental-like 2 [Source:HGNC Symbol;Acc:441]
ENSG00000163295	ALPI	alkaline phosphatase, intestinal [Source:HGNC Symbol;Acc:437]
ENSG00000163482	STK36	serine/threonine kinase 36 [Source:HGNC Symbol;Acc:17209]
ENSG00000163629	PTPN13	protein tyrosine phosphatase, non-receptor type 13 (APO-1/CD95 (Fas)-associated phosphatase) [Source:HGNC Symbol;Acc:9646]
ENSG00000163631	ALB	albumin [Source:HGNC Symbol;Acc:399]
ENSG00000163751	CPA3	carboxypeptidase A3 (mast cell) [Source:HGNC Symbol;Acc:2298]
ENSG00000163788	SNRK	SNF related kinase [Source:HGNC Symbol;Acc:30598]
ENSG00000163931	TKT	transketolase [Source:HGNC Symbol;Acc:11834]
ENSG00000164045	CDC25A	cell division cycle 25A [Source:HGNC Symbol;Acc:1725]
ENSG00000164116	GUCY1A3	guanylate cyclase 1, soluble, alpha 3 [Source:HGNC Symbol;Acc:4685]
ENSG00000164120	HPGD	hydroxyprostaglandin dehydrogenase 15-(NAD) [Source:HGNC Symbol;Acc:5154]
ENSG00000164128	NPY1R	neuropeptide Y receptor Y1 [Source:HGNC Symbol;Acc:7956]
ENSG00000164219	PGGT1B	protein geranylgeranyltransferase type I, beta subunit [Source:HGNC Symbol;Acc:8895]
ENSG00000164251	F2RL1	coagulation factor II (thrombin) receptor-like 1 [Source:HGNC Symbol;Acc:3538]
ENSG00000164305	CASP3	caspase 3, apoptosis-related cysteine peptidase [Source:HGNC Symbol;Acc:1504]
ENSG00000164362	TERT	telomerase reverse transcriptase [Source:HGNC Symbol;Acc:11730]
ENSG00000164588	HCN1	hyperpolarization activated cyclic nucleotide-gated potassium channel 1 [Source:HGNC Symbol;Acc:4845]
ENSG00000165140	FBP1	fructose-1,6-bisphosphatase 1 [Source:HGNC Symbol;Acc:3606]
ENSG00000165168	CYBB	cytochrome b-245, beta polypeptide [Source:HGNC Symbol;Acc:2578]
ENSG00000165280	VCP	valosin containing protein [Source:HGNC Symbol;Acc:12666]
ENSG00000165591	FAAH2	fatty acid amide hydrolase 2 [Source:HGNC Symbol;Acc:26440]
ENSG00000165704	HPRT1	hypoxanthine phosphoribosyltransferase 1 [Source:HGNC Symbol;Acc:5157]
ENSG00000165752	STK32C	serine/threonine kinase 32C [Source:HGNC Symbol;Acc:21332]
ENSG00000165806	CASP7	caspase 7, apoptosis-related cysteine peptidase [Source:HGNC Symbol;Acc:1508]
ENSG00000165862	PNLIPRP2	pancreatic lipase-related protein 2 [Source:HGNC Symbol;Acc:9157]
ENSG00000165970	SLC6A5	solute carrier family 6 (neurotransmitter transporter), member 5 [Source:HGNC Symbol;Acc:11051]
ENSG00000166192	SENP8	SUMO/sentrin specific peptidase family member 8 [Source:HGNC Symbol;Acc:22992]
ENSG00000166483	WEE1	WEE1 G2 checkpoint kinase [Source:HGNC Symbol;Acc:12761]
ENSG00000166484	MAPK7	mitogen-activated protein kinase 7 [Source:HGNC Symbol;Acc:6880]
ENSG00000166548	TK2	thymidine kinase 2, mitochondrial [Source:HGNC Symbol;Acc:11831]
ENSG00000166598	HSP90B1	heat shock protein 90kDa beta (Grp94), member 1 [Source:HGNC Symbol;Acc:12028]
ENSG00000166670	MMP10	matrix metallopeptidase 10 (stromelysin 2) [Source:HGNC Symbol;Acc:7156]
ENSG00000166825	ANPEP	alanyl (membrane) aminopeptidase [Source:HGNC Symbol;Acc:500]
ENSG00000166828	SCNN1G	sodium channel, non-voltage-gated 1, gamma subunit [Source:HGNC Symbol;Acc:10602]
ENSG00000166888	STAT6	signal transducer and activator of transcription 6, interleukin-4 induced [Source:HGNC Symbol;Acc:11368]
ENSG00000166908	PIP4K2C	phosphatidylinositol-5-phosphate 4-kinase, type II, gamma [Source:HGNC Symbol;Acc:23786]
ENSG00000166948	TGM6	transglutaminase 6 [Source:HGNC Symbol;Acc:16255]
ENSG00000166949	SMAD3	SMAD family member 3 [Source:HGNC Symbol;Acc:6769]
ENSG00000166986	MARS	methionyl-tRNA synthetase [Source:HGNC Symbol;Acc:6898]
ENSG00000167114	SLC27A4	solute carrier family 27 (fatty acid transporter), member 4 [Source:HGNC Symbol;Acc:10998]
ENSG00000167207	NOD2	nucleotide-binding oligomerization domain containing 2 [Source:HGNC Symbol;Acc:5331]
ENSG00000167261	DPEP2	dipeptidase 2 [Source:HGNC Symbol;Acc:23028]
ENSG00000167280	ENGASE	endo-beta-N-acetylglucosaminidase [Source:HGNC Symbol;Acc:24622]
ENSG00000167508	MVD	mevalonate (diphospho) decarboxylase [Source:HGNC Symbol;Acc:7529]
ENSG00000167748	KLK1	kallikrein 1 [Source:HGNC Symbol;Acc:6357]
ENSG00000167779	IGFBP6	insulin-like growth factor binding protein 6 [Source:HGNC Symbol;Acc:5475]
ENSG00000167780	SOAT2	sterol O-acyltransferase 2 [Source:HGNC Symbol;Acc:11178]
ENSG00000168036	CTNNB1	catenin (cadherin-associated protein), beta 1, 88kDa [Source:HGNC Symbol;Acc:2514]
ENSG00000168078	PBK	PDZ binding kinase [Source:HGNC Symbol;Acc:18282]
ENSG00000168329	CX3CR1	chemokine (C-X3-C motif) receptor 1 [Source:HGNC Symbol;Acc:2558]
ENSG00000168397	ATG4B	autophagy related 4B, cysteine peptidase [Source:HGNC Symbol;Acc:20790]
ENSG00000168447	SCNN1B	sodium channel, non-voltage-gated 1, beta subunit [Source:HGNC Symbol;Acc:10600]
ENSG00000168487	BMP1	bone morphogenetic protein 1 [Source:HGNC Symbol;Acc:1067]
ENSG00000168496	FEN1	flap structure-specific endonuclease 1 [Source:HGNC Symbol;Acc:3650]
ENSG00000168646	AXIN2	axin 2 [Source:HGNC Symbol;Acc:904]
ENSG00000168925	CTRB1	chymotrypsinogen B1 [Source:HGNC Symbol;Acc:2521]
ENSG00000168938	PPIC	peptidylprolyl isomerase C (cyclophilin C) [Source:HGNC Symbol;Acc:9256]
ENSG00000169118	CSNK1G1	casein kinase 1, gamma 1 [Source:HGNC Symbol;Acc:2454]
ENSG00000169302	STK32A	serine/threonine kinase 32A [Source:HGNC Symbol;Acc:28317]
ENSG00000169618	PROKR1	prokineticin receptor 1 [Source:HGNC Symbol;Acc:4524]
ENSG00000169684	CHRNA5	cholinergic receptor, nicotinic, alpha 5 (neuronal) [Source:HGNC Symbol;Acc:1959]
ENSG00000169692	AGPAT2	1-acylglycerol-3-phosphate O-acyltransferase 2 [Source:HGNC Symbol;Acc:325]
ENSG00000169860	P2RY1	purinergic receptor P2Y, G-protein coupled, 1 [Source:HGNC Symbol;Acc:8539]
ENSG00000169925	BRD3	bromodomain containing 3 [Source:HGNC Symbol;Acc:1104]
ENSG00000170027	YWHAG	tyrosine 3-monooxygenase/tryptophan 5-monooxygenase activation protein, gamma [Source:HGNC Symbol;Acc:12852]
ENSG00000170242	USP47	ubiquitin specific peptidase 47 [Source:HGNC Symbol;Acc:20076]
ENSG00000170255	MRGPRX1	MAS-related GPR, member X1 [Source:HGNC Symbol;Acc:17962]
ENSG00000170266	GLB1	galactosidase, beta 1 [Source:HGNC Symbol;Acc:4298]
ENSG00000170323	FABP4	fatty acid binding protein 4, adipocyte [Source:HGNC Symbol;Acc:3559]
ENSG00000170345	FOS	FBJ murine osteosarcoma viral oncogene homolog [Source:HGNC Symbol;Acc:3796]
ENSG00000170390	DCLK2	doublecortin-like kinase 2 [Source:HGNC Symbol;Acc:19002]
ENSG00000170522	ELOVL6	ELOVL fatty acid elongase 6 [Source:HGNC Symbol;Acc:15829]
ENSG00000170835	CEL	carboxyl ester lipase [Source:HGNC Symbol;Acc:1848]
ENSG00000170890	PLA2G1B	phospholipase A2, group IB (pancreas) [Source:HGNC Symbol;Acc:9030]
ENSG00000171049	FPR2	formyl peptide receptor 2 [Source:HGNC Symbol;Acc:3827]
ENSG00000171051	FPR1	formyl peptide receptor 1 [Source:HGNC Symbol;Acc:3826]
ENSG00000171219	CDC42BPG	CDC42 binding protein kinase gamma (DMPK-like) [Source:HGNC Symbol;Acc:29829]
ENSG00000171509	RXFP1	relaxin/insulin-like family peptide receptor 1 [Source:HGNC Symbol;Acc:19718]
ENSG00000171517	LPAR3	lysophosphatidic acid receptor 3 [Source:HGNC Symbol;Acc:14298]
ENSG00000171631	P2RY6	pyrimidinergic receptor P2Y, G-protein coupled, 6 [Source:HGNC Symbol;Acc:8543]
ENSG00000171860	C3AR1	complement component 3a receptor 1 [Source:HGNC Symbol;Acc:1319]
ENSG00000171865	RNASEH1	ribonuclease H1 [Source:HGNC Symbol;Acc:18466]
ENSG00000171960	PPIH	peptidylprolyl isomerase H (cyclophilin H) [Source:HGNC Symbol;Acc:14651]
ENSG00000172071	EIF2AK3	eukaryotic translation initiation factor 2-alpha kinase 3 [Source:HGNC Symbol;Acc:3255]
ENSG00000172236	TPSAB1	tryptase alpha/beta 1 [Source:HGNC Symbol;Acc:12019]
ENSG00000172531	PPP1CA	protein phosphatase 1, catalytic subunit, alpha isozyme [Source:HGNC Symbol;Acc:9281]
ENSG00000172939	OXSR1	oxidative stress responsive 1 [Source:HGNC Symbol;Acc:8508]
ENSG00000172943	PHF8	PHD finger protein 8 [Source:HGNC Symbol;Acc:20672]
ENSG00000173039	RELA	v-rel avian reticuloendotheliosis viral oncogene homolog A [Source:HGNC Symbol;Acc:9955]
ENSG00000173083	HPSE	heparanase [Source:HGNC Symbol;Acc:5164]
ENSG00000173120	KDM2A	lysine (K)-specific demethylase 2A [Source:HGNC Symbol;Acc:13606]
ENSG00000173213		Tubulin beta-8 chain-like protein LOC260334 [Source:UniProtKB/Swiss-Prot;Acc:A6NNZ2]
ENSG00000173239	LIPM	lipase, family member M [Source:HGNC Symbol;Acc:23455]
ENSG00000173273	TNKS	tankyrase, TRF1-interacting ankyrin-related ADP-ribose polymerase [Source:HGNC Symbol;Acc:11941]
ENSG00000173366		TLR9 [Source:UniProtKB/TrEMBL;Acc:C3W5P5]
ENSG00000173486	FKBP2	FK506 binding protein 2, 13kDa [Source:HGNC Symbol;Acc:3718]
ENSG00000173653	RCE1	Ras converting CAAX endopeptidase 1 [Source:HGNC Symbol;Acc:13721]
ENSG00000173757	STAT5B	signal transducer and activator of transcription 5B [Source:HGNC Symbol;Acc:11367]
ENSG00000173826	KCNH6	potassium voltage-gated channel, subfamily H (eag-related), member 6 [Source:HGNC Symbol;Acc:18862]
ENSG00000173846	PLK3	polo-like kinase 3 [Source:HGNC Symbol;Acc:2154]
ENSG00000173868	PHOSPHO1	phosphatase, orphan 1 [Source:HGNC Symbol;Acc:16815]
ENSG00000173876	TUBB8	tubulin, beta 8 class VIII [Source:HGNC Symbol;Acc:20773]
ENSG00000174080	CTSF	cathepsin F [Source:HGNC Symbol;Acc:2531]
ENSG00000174600	CMKLR1	chemokine-like receptor 1 [Source:HGNC Symbol;Acc:2121]
ENSG00000174738	NR1D2	nuclear receptor subfamily 1, group D, member 2 [Source:HGNC Symbol;Acc:7963]
ENSG00000174876	AMY1B	amylase, alpha 1B (salivary) [Source:HGNC Symbol;Acc:475]
ENSG00000175054	ATR	ataxia telangiectasia and Rad3 related [Source:HGNC Symbol;Acc:882]
ENSG00000175354	PTPN2	protein tyrosine phosphatase, non-receptor type 2 [Source:HGNC Symbol;Acc:9650]
ENSG00000175445	LPL	lipoprotein lipase [Source:HGNC Symbol;Acc:6677]
ENSG00000175634	RPS6KB2	ribosomal protein S6 kinase, 70kDa, polypeptide 2 [Source:HGNC Symbol;Acc:10437]
ENSG00000176170	SPHK1	sphingosine kinase 1 [Source:HGNC Symbol;Acc:11240]
ENSG00000176393	RNPEP	arginyl aminopeptidase (aminopeptidase B) [Source:HGNC Symbol;Acc:10078]
ENSG00000176978	DPP7	dipeptidyl-peptidase 7 [Source:HGNC Symbol;Acc:14892]
ENSG00000177239	MAN1B1	mannosidase, alpha, class 1B, member 1 [Source:HGNC Symbol;Acc:6823]
ENSG00000177272	KCNA3	potassium voltage-gated channel, shaker-related subfamily, member 3 [Source:HGNC Symbol;Acc:6221]
ENSG00000177453	NIM1K	NIM1 serine/threonine protein kinase [Source:HGNC Symbol;Acc:28646]
ENSG00000177463	NR2C2	nuclear receptor subfamily 2, group C, member 2 [Source:HGNC Symbol;Acc:7972]
ENSG00000177602	GSG2	germ cell associated 2 (haspin) [Source:HGNC Symbol;Acc:19682]
ENSG00000177606	JUN	jun proto-oncogene [Source:HGNC Symbol;Acc:6204]
ENSG00000177889	UBE2N	ubiquitin-conjugating enzyme E2N [Source:HGNC Symbol;Acc:12492]
ENSG00000177954	RPS27	ribosomal protein S27 [Source:HGNC Symbol;Acc:10416]
ENSG00000178700	DHFRL1	dihydrofolate reductase-like 1 [Source:HGNC Symbol;Acc:27309]
ENSG00000178802	MPI	mannose phosphate isomerase [Source:HGNC Symbol;Acc:7216]
ENSG00000179163	FUCA1	fucosidase, alpha-L- 1, tissue [Source:HGNC Symbol;Acc:4006]
ENSG00000179295	PTPN11	protein tyrosine phosphatase, non-receptor type 11 [Source:HGNC Symbol;Acc:9644]
ENSG00000179335	CLK3	CDC-like kinase 3 [Source:HGNC Symbol;Acc:2071]
ENSG00000179934	CCR8	chemokine (C-C motif) receptor 8 [Source:HGNC Symbol;Acc:1609]
ENSG00000180138	CSNK1A1L	casein kinase 1, alpha 1-like [Source:HGNC Symbol;Acc:20289]
ENSG00000180509	KCNE1	potassium voltage-gated channel, Isk-related family, member 1 [Source:HGNC Symbol;Acc:6240]
[truncated: 2,481 more rows]

## Sheet: Supplementary Table S2
Supplementary Table S2. Harmonized SNP-level instruments and instrument strength for metabolite MR analysis
Note: Supplementary Table S2 provides harmonized SNP-level information for the genetic instruments used in metabolite MR analysis. Exposure and outcome effect alleles were aligned before MR estimation. The columns palindromic and ambiguous indicate strand-related harmonization flags, and mr_keep indicates whether the SNP was retained for MR analysis after harmonization. Instrument strength was ev…
SNP	Effect_allele_exposure	Other_allele_exposure	Effect_allele_outcome	Other_allele_outcome	Beta_exposure	Beta_outcome	EAF_exposure	EAF_outcome	remove	Palindromic_SNP	Ambiguous_SNP	chr	pos	se.outcome	pval.outcome	Retained_for_MR	chr.exposure	pos.exposure	se.exposure	pval.exposure	id.exposure	exposure	samplesize.exposure	action	mr_keep	R2_exposure_TwoSampleMR	effective_n.exposure	Steiger_test_successful	Steiger_direction_supported	R2_used_for_F_statistic	F_statistic
rs10006723	T	G	T	G	0.170956	-0.1175	0.052858	0.04527	FALSE	FALSE	FALSE	4	102673734	0.2154	0.5855	TRUE	4	101752577	0.0345341	7.40711e-07	GCST90199621	Carnitine levels	8192	2	TRUE	0.00298326	8192	FALSE	TRUE	0.00292634	24.506
rs10826332	A	T	A	T	-0.142187	0.3901	0.0770596	0.04015	FALSE	TRUE	FALSE	10	61380266	0.224	0.0815699	TRUE	10	59620508	0.0286481	6.9336e-07	GCST90199621	Carnitine levels	8192	2	TRUE	0.00299875	8192	FALSE	TRUE	0.00287574	24.6336
rs10900223	C	T	C	T	-0.105448	0.0309	0.250122	0.2847	FALSE	FALSE	FALSE	10	46021631	0.0991	0.755	TRUE	10	45526183	0.0176162	2.15271e-09	GCST90199621	Carnitine levels	8192	2	TRUE	0.00435585	8192	FALSE	TRUE	0.00417109	35.8304
rs112819917	A	G	A	G	-0.438422	0.1304	0.00817656	0.003178	FALSE	FALSE	FALSE	6	58636718	0.7566	0.8631	TRUE	6	58310440	0.0855532	2.98241e-07	GCST90199621	Carnitine levels	8192	2	TRUE	0.00319623	8192	FALSE	TRUE	0.00311759	26.2611
rs1171617	T	G	T	G	0.443332	0.0439	0.770118	0.8407	FALSE	FALSE	FALSE	10	61467182	0.1212	0.7173	TRUE	10	59707424	0.0179927	4.75726e-134	GCST90199621	Carnitine levels	8192	2	TRUE	0.0690122	8192	FALSE	TRUE	0.0695906	607.107
rs13026148	A	G	A	G	-0.0706059	0.2736	0.378223	0.3482	FALSE	FALSE	FALSE	2	215514568	0.0928	0.00318698	TRUE	2	214649844	0.0158653	8.57356e-06	GCST90199621	Carnitine levels	8192	2	TRUE	0.00241242	8192	FALSE	TRUE	0.00234474	19.8055
rs13247874	T	C	T	C	-0.103668	-0.0045	0.190234	0.1779	FALSE	FALSE	FALSE	7	73010442	0.1163	0.9692	TRUE	7	73596112	0.0195859	1.20324e-07	GCST90199621	Carnitine levels	8192	2	TRUE	0.00340907	8192	FALSE	TRUE	0.00331106	28.0158
rs138190991	A	T	A	T	-0.212246	-0.2513	0.0301671	0.03342	FALSE	TRUE	FALSE	10	61744076	0.2489	0.3127	TRUE	10	59984318	0.0448917	2.26798e-06	GCST90199621	Carnitine levels	8192	2	TRUE	0.00272194	8192	FALSE	TRUE	0.00263596	22.3536
rs149235996	G	A	G	A	-0.56909	-1.026	0.0120372	0.004742	FALSE	FALSE	FALSE	5	150719909	0.6481	0.1134	TRUE	5	151340348	0.0700396	4.46387e-16	GCST90199621	Carnitine levels	8192	2	TRUE	0.00799657	8192	FALSE	TRUE	0.00770297	66.0199
rs1511808	T	C	T	C	-0.0697692	-0.0194	0.615503	0.6031	FALSE	FALSE	FALSE	4	189345908	0.0913	0.8322	TRUE	4	188424754	0.0157378	9.28299e-06	GCST90199621	Carnitine levels	8192	2	TRUE	0.00239395	8192	FALSE	TRUE	0.00230399	19.6535
rs1765260	A	G	A	G	-0.0999797	-0.3355	0.153343	0.07997	FALSE	FALSE	FALSE	15	79866347	0.1628	0.0393396	TRUE	15	79574005	0.0211507	2.27832e-06	GCST90199621	Carnitine levels	8192	2	TRUE	0.00272087	8192	FALSE	TRUE	0.00259552	22.3447
rs2512510	A	G	A	G	-0.0870239	-0.1941	0.216759	0.2533	FALSE	FALSE	FALSE	11	80113567	0.1033	0.0600897	TRUE	11	80402523	0.0186419	3.03877e-06	GCST90199621	Carnitine levels	8192	2	TRUE	0.00265374	8192	FALSE	TRUE	0.00257146	21.792
rs2625939	T	C	T	C	0.0859678	-0.0414	0.228206	0.1628	FALSE	FALSE	FALSE	12	95017410	0.1208	0.731799	TRUE	12	94623634	0.0183528	2.81073e-06	GCST90199621	Carnitine levels	8192	2	TRUE	0.00267191	8192	FALSE	TRUE	0.00260334	21.9415
rs55775057	A	G	A	G	-0.0960378	0.1475	0.150493	0.1272	FALSE	FALSE	FALSE	11	20167908	0.1357	0.277	TRUE	11	20146362	0.0215564	8.38207e-06	GCST90199621	Carnitine levels	8192	2	TRUE	0.00241767	8192	FALSE	TRUE	0.00235829	19.8487
rs72836546	T	C	T	C	-0.0906795	0.1791	0.23482	0.2188	FALSE	FALSE	FALSE	6	14093319	0.1077	0.0963297	TRUE	6	14093088	0.0180707	5.22043e-07	GCST90199621	Carnitine levels	8192	2	TRUE	0.00306515	8192	FALSE	TRUE	0.00295493	25.1807
rs73006619	C	A	C	A	-0.168203	-0.1613	0.0466597	0.03836	FALSE	FALSE	FALSE	19	20680913	0.2367	0.4957	TRUE	19	20498107	0.0368665	5.05538e-06	GCST90199621	Carnitine levels	8192	2	TRUE	0.00253523	8192	FALSE	TRUE	0.00251702	20.8163
rs73025372	G	A	G	A	0.157569	0.2085	0.0515375	0.04067	FALSE	FALSE	FALSE	3	15314364	0.2309	0.3667	TRUE	3	15272857	0.0346167	5.31831e-06	GCST90199621	Carnitine levels	8192	2	TRUE	0.00252342	8192	FALSE	TRUE	0.00242725	20.7191
rs7537155	A	G	A	G	-0.0900652	-0.115	0.199113	0.3042	FALSE	FALSE	FALSE	1	19206621	0.0978	0.2398	TRUE	1	18880127	0.019229	2.81588e-06	GCST90199621	Carnitine levels	8192	2	TRUE	0.0026715	8192	FALSE	TRUE	0.00258711	21.9382
rs76187828	G	A	G	A	-0.117619	0.0842	0.0930578	0.1149	FALSE	FALSE	FALSE	10	34051881	0.1406	0.5495	TRUE	10	33762953	0.0264472	8.69448e-06	GCST90199621	Carnitine levels	8192	2	TRUE	0.00240915	8192	FALSE	TRUE	0.00233516	19.7786
rs76638161	T	C	T	C	0.192728	-0.73	0.0318954	0.006066	FALSE	FALSE	FALSE	11	109094318	0.5693	0.1997	TRUE	11	109223591	0.0434891	9.35172e-06	GCST90199621	Carnitine levels	8192	2	TRUE	0.00239224	8192	FALSE	TRUE	0.00229388	19.6394
rs7705826	G	T	G	T	0.199276	-0.2981	0.833702	0.8633	FALSE	FALSE	FALSE	5	131732456	0.1287	0.0205201	TRUE	5	132396764	0.0204928	2.37787e-22	GCST90199621	Carnitine levels	8192	2	TRUE	0.011414	8192	FALSE	TRUE	0.0110113	94.56
rs78428648	A	G	A	G	0.179162	0.0386	0.0377174	0.03179	FALSE	FALSE	FALSE	8	116049077	0.2559	0.8802	TRUE	8	115036848	0.0400467	7.68304e-06	GCST90199621	Carnitine levels	8192	2	TRUE	0.00243789	8192	FALSE	TRUE	0.00233006	20.0151
rs78562549	T	G	T	G	0.394897	0.6219	0.00740514	0.01717	FALSE	FALSE	FALSE	2	36295898	0.3444	0.0709807	TRUE	2	36068755	0.0881915	7.54445e-06	GCST90199621	Carnitine levels	8192	2	TRUE	0.00244213	8192	FALSE	TRUE	0.00229247	20.05
rs79717472	G	A	G	A	-0.218081	-0.1938	0.0280471	0.009372	FALSE	FALSE	FALSE	9	123616161	0.4581	0.6723	TRUE	9	120853883	0.0461728	2.32235e-06	GCST90199621	Carnitine levels	8192	2	TRUE	0.00271643	8192	FALSE	TRUE	0.00259298	22.3081
rs11070230	G	A	G	A	-0.230238	-0.4468	0.971915	0.9959	FALSE	FALSE	FALSE	15	40017333	0.6819	0.512201	TRUE	15	39725132	0.0500968	4.30982e-06	GCST90199622	Benzoate levels	7306	2	TRUE	0.00288349	7306	FALSE	TRUE	0.00289392	21.122
rs11166865	A	C	A	C	-0.0846751	-0.1215	0.700507	0.715	FALSE	FALSE	FALSE	8	139967699	0.0996	0.2228	TRUE	8	138955456	0.018635	5.52263e-06	GCST90199622	Benzoate levels	7306	2	TRUE	0.00281881	7306	FALSE	TRUE	0.00300843	20.6468
rs113989462	G	C	G	C	0.298062	-0.1643	0.0159655	0.03733	FALSE	TRUE	FALSE	3	10160922	0.2404	0.494399	TRUE	3	10119238	0.0656385	5.5997e-06	GCST90199622	Benzoate levels	7306	2	TRUE	0.00281521	7306	FALSE	TRUE	0.00279149	20.6203
rs11625375	T	C	T	C	-0.204178	0.1224	0.965631	0.973	FALSE	FALSE	FALSE	14	86275400	0.2778	0.6595	TRUE	14	85809056	0.045214	6.30756e-06	GCST90199622	Benzoate levels	7306	2	TRUE	0.0027842	7306	FALSE	TRUE	0.00276711	20.3926
rs117191976	T	G	T	G	0.561037	-1.2942	0.00442784	0.0006195	FALSE	FALSE	FALSE	8	6928951	1.9563	0.5082	TRUE	8	7071429	0.121863	4.14808e-06	GCST90199622	Benzoate levels	7306	2	TRUE	0.00289348	7306	FALSE	TRUE	0.00277509	21.1953
rs11749139	G	T	G	T	-0.191343	0.0182	0.0382593	0.06844	FALSE	FALSE	FALSE	5	75987967	0.1779	0.9184	TRUE	5	76692142	0.0427947	7.77842e-06	GCST90199622	Benzoate levels	7306	2	TRUE	0.00272959	7306	FALSE	TRUE	0.00269433	19.9915
rs141054369	T	C	T	C	-0.413333	-0.1209	0.00796594	0.002098	FALSE	FALSE	FALSE	2	199028695	0.9478	0.8985	TRUE	2	198163971	0.0922709	7.47975e-06	GCST90199622	Benzoate levels	7306	2	TRUE	0.0027398	7306	FALSE	TRUE	0.00270019	20.0665
rs149023824	G	A	G	A	0.721556	-0.1986	0.00253668	0.01995	FALSE	FALSE	FALSE	4	125830553	0.3257	0.542099	TRUE	4	124909398	0.162488	8.96732e-06	GCST90199622	Benzoate levels	7306	2	TRUE	0.00269256	7306	FALSE	TRUE	0.00263471	19.7196
rs149187032	A	G	A	G	-0.341939	0.1848	0.0116664	0.004127	FALSE	FALSE	FALSE	2	97540665	0.7017	0.792301	TRUE	2	96874928	0.0762734	7.3576e-06	GCST90199622	Benzoate levels	7306	2	TRUE	0.00274408	7306	FALSE	TRUE	0.0026963	20.0979
rs186382517	C	T	C	T	1.05299	0.25	0.00144389	0.04503	FALSE	FALSE	FALSE	2	128254774	0.2225	0.2611	TRUE	2	127497198	0.215383	1.01397e-06	GCST90199622	Benzoate levels	7306	2	TRUE	0.00326172	7306	FALSE	TRUE	0.00319731	23.9015
rs2749463	C	G	C	G	-0.10725	-0.0868	0.844828	0.8712	FALSE	TRUE	FALSE	14	49487736	0.1331	0.5142	TRUE	14	49018533	0.022653	2.19626e-06	GCST90199622	Benzoate levels	7306	2	TRUE	0.00305951	7306	FALSE	TRUE	0.00301583	22.4152
rs62192967	T	A	T	A	-0.163284	0.015	0.0543493	0.02026	FALSE	TRUE	FALSE	2	242527179	0.3124	0.9618	TRUE	2	241587764	0.0362749	6.7542e-06	GCST90199622	Benzoate levels	7306	2	TRUE	0.00276637	7306	FALSE	TRUE	0.00274058	20.2617
rs62209511	T	C	T	C	-0.194544	-0.1733	0.0387693	0.07173	FALSE	FALSE	FALSE	21	24741470	0.1759	0.3247	TRUE	21	23369148	0.0425626	4.85941e-06	GCST90199622	Benzoate levels	7306	2	TRUE	0.00285219	7306	FALSE	TRUE	0.00282086	20.892
rs6468762	A	G	A	G	0.319567	-0.4611	0.0144798	0.01428	FALSE	FALSE	FALSE	8	102230186	0.3757	0.2197	TRUE	8	101217958	0.068531	3.1148e-06	GCST90199622	Benzoate levels	7306	2	TRUE	0.00296823	7306	FALSE	TRUE	0.00291462	21.7445
rs72638543	T	C	T	C	0.185887	-0.2435	0.0417238	0.03682	FALSE	FALSE	FALSE	1	6995522	0.239	0.3083	TRUE	1	6935462	0.0404404	4.29519e-06	GCST90199622	Benzoate levels	7306	2	TRUE	0.00288438	7306	FALSE	TRUE	0.00276314	21.1284
rs73801273	T	C	T	C	0.243319	-0.1227	0.0261245	0.008001	FALSE	FALSE	FALSE	5	166964701	0.5037	0.8075	TRUE	5	167537696	0.0511669	1.98052e-06	GCST90199622	Benzoate levels	7306	2	TRUE	0.00308653	7306	FALSE	TRUE	0.00301254	22.6138
rs9863931	T	C	T	C	-0.108363	-0.0813	0.132697	0.09322	FALSE	FALSE	FALSE	3	65014778	0.153	0.5954	TRUE	3	65029103	0.0240017	6.33735e-06	GCST90199622	Benzoate levels	7306	2	TRUE	0.00278296	7306	FALSE	TRUE	0.00270286	20.3835
rs9943251	A	G	A	G	0.0830144	-0.0683	0.315014	0.2705	FALSE	FALSE	FALSE	1	151917115	0.1003	0.4959	TRUE	1	151944639	0.0176575	2.58422e-06	GCST90199622	Benzoate levels	7306	2	TRUE	0.003017	7306	FALSE	TRUE	0.00297405	22.1029
rs112191400	T	C	T	C	-0.162748	0.0012	0.0864496	0.06792	FALSE	FALSE	FALSE	17	73097801	0.1763	0.9946	TRUE	17	75101706	0.0365529	8.49127e-06	GCST90199623	Maltotriose levels	4641	2	TRUE	0.00425512	4641	FALSE	TRUE	0.00418366	19.8238
rs113410972	A	G	A	G	0.141264	-0.0458	0.135389	0.1383	FALSE	FALSE	FALSE	3	134044730	0.1306	0.7258	TRUE	3	134325888	0.0309121	4.88054e-06	GCST90199623	Maltotriose levels	4641	2	TRUE	0.00448158	4641	FALSE	TRUE	0.00467194	20.8836
rs117257402	T	C	T	C	0.523098	0.6658	0.00954654	0.00758	FALSE	FALSE	FALSE	7	83411832	0.5161	0.197	TRUE	7	83782516	0.106839	9.77447e-07	GCST90199623	Maltotriose levels	4641	2	TRUE	0.00514095	4641	FALSE	TRUE	0.00517459	23.9721
rs1230433	A	G	A	G	-0.105534	0.0874	0.655467	0.6901	FALSE	FALSE	FALSE	13	46769432	0.0967	0.3662	TRUE	13	46195297	0.021612	1.04432e-06	GCST90199623	Maltotriose levels	4641	2	TRUE	0.0051138	4641	FALSE	TRUE	0.00503033	23.8449
rs12340914	G	A	G	A	0.0942204	0.0809	0.413842	0.3637	FALSE	FALSE	FALSE	9	18511074	0.093	0.3844	TRUE	9	18511076	0.0211623	8.49668e-06	GCST90199623	Maltotriose levels	4641	2	TRUE	0.00425489	4641	FALSE	TRUE	0.00430694	19.8228
rs1254839	G	A	G	A	-0.107757	-0.0414	0.322023	0.3465	FALSE	FALSE	FALSE	14	62420606	0.0939	0.6595	TRUE	14	61953888	0.0223276	1.39183e-06	GCST90199623	Maltotriose levels	4641	2	TRUE	0.00499583	4641	FALSE	TRUE	0.00507017	23.292
rs1360005	C	T	C	T	0.097467	0.011	0.510903	0.557	FALSE	FALSE	FALSE	10	97071060	0.09	0.9025	TRUE	10	95311303	0.0207116	2.52725e-06	GCST90199623	Maltotriose levels	4641	2	TRUE	0.00475111	4641	FALSE	TRUE	0.00474765	22.1456
rs141782806	C	T	C	T	-0.367335	0.4897	0.0169583	0.05483	FALSE	FALSE	FALSE	21	24163807	0.2022	0.0154198	TRUE	21	22791486	0.0795794	3.91306e-06	GCST90199623	Maltotriose levels	4641	2	TRUE	0.00457203	4641	FALSE	TRUE	0.00449893	21.307
rs1426466	C	T	C	T	-0.114917	0.2131	0.801944	0.7628	FALSE	FALSE	FALSE	12	107772567	0.1062	0.0448095	TRUE	12	107378790	0.0260009	9.88191e-06	GCST90199623	Maltotriose levels	4641	2	TRUE	0.00419317	4641	FALSE	TRUE	0.00419499	19.534
rs147666382	A	G	A	G	-0.2699	-0.0412	0.0362508	0.01179	FALSE	FALSE	FALSE	2	210567895	0.4091	0.9199	TRUE	2	209703171	0.0550729	9.54593e-07	GCST90199623	Maltotriose levels	4641	2	TRUE	0.00515066	4641	FALSE	TRUE	0.00509	24.0176
rs150000891	T	G	T	G	-0.322444	0.09	0.0219792	0.03381	FALSE	FALSE	FALSE	9	1931505	0.2516	0.7205	TRUE	9	1931505	0.0705527	4.87109e-06	GCST90199623	Maltotriose levels	4641	2	TRUE	0.00448235	4641	FALSE	TRUE	0.00446991	20.8873
rs150215008	T	C	T	C	-0.229438	-0.0365	0.044205	0.02235	FALSE	FALSE	FALSE	8	101007007	0.3006	0.9033	TRUE	8	99994779	0.0505115	5.56468e-06	GCST90199623	Maltotriose levels	4641	2	TRUE	0.00442791	4641	FALSE	TRUE	0.00444833	20.6324
rs3741902	C	T	C	T	-0.113786	-0.0537	0.201663	0.1409	FALSE	FALSE	FALSE	12	6030302	0.1279	0.674899	TRUE	12	5921136	0.025745	9.88314e-06	GCST90199623	Maltotriose levels	4641	2	TRUE	0.00419317	4641	FALSE	TRUE	0.00416889	19.534
rs3935534	C	G	C	G	-0.105364	-0.08	0.682113	0.7258	FALSE	TRUE	FALSE	15	61679072	0.1005	0.4262	TRUE	15	61386873	0.0225011	2.83227e-06	GCST90199623	Maltotriose levels	4641	2	TRUE	0.00470441	4641	FALSE	TRUE	0.00481442	21.9269
rs6006574	C	G	C	G	0.285259	0.101	0.0282214	0.04713	FALSE	TRUE	FALSE	22	44301759	0.2134	0.636099	TRUE	22	43905879	0.0623725	4.7969e-06	GCST90199623	Maltotriose levels	4641	2	TRUE	0.00448863	4641	FALSE	TRUE	0.00446328	20.9167
rs62317587	C	A	C	A	-0.475907	-1.0843	0.0101798	0.003281	FALSE	FALSE	FALSE	4	59268269	0.7995	0.175	TRUE	4	58402103	0.103471	4.23694e-06	GCST90199623	Maltotriose levels	4641	2	TRUE	0.00453948	4641	FALSE	TRUE	0.00456425	21.1547
rs72552153	A	G	A	G	-0.451935	-0.4513	0.0123004	0.003214	FALSE	FALSE	FALSE	11	123498206	0.8104	0.5776	TRUE	11	123627498	0.0933029	1.27418e-06	GCST90199623	Maltotriose levels	4641	2	TRUE	0.00503207	4641	FALSE	TRUE	0.00496279	23.4618
rs72670481	T	C	T	C	-0.287487	0.2749	0.0444222	0.04463	FALSE	FALSE	FALSE	1	68721141	0.2215	0.2146	TRUE	1	68255458	0.0506395	1.36972e-08	GCST90199623	Maltotriose levels	4641	2	TRUE	0.00689964	4641	FALSE	TRUE	0.00701669	32.2298
rs75183407	T	C	T	C	-0.330457	0.5499	0.0230852	0.03782	FALSE	FALSE	FALSE	12	130264458	0.2417	0.0228702	TRUE	12	129779913	0.0688133	1.56907e-06	GCST90199623	Maltotriose levels	4641	2	TRUE	0.0049466	4641	FALSE	TRUE	0.0049255	23.0614
rs7525374	G	A	G	A	0.0950368	0.0691	0.525656	0.5478	FALSE	FALSE	FALSE	1	4754057	0.0907	0.4464	TRUE	1	4693997	0.0212325	7.60482e-06	GCST90199623	Maltotriose levels	4641	2	TRUE	0.00430017	4641	FALSE	TRUE	0.00450411	20.0346
rs78910814	C	T	C	T	-0.253193	0.159	0.036	0.03356	FALSE	FALSE	FALSE	15	82411209	0.2468	0.5196	TRUE	15	82118868	0.055947	6.0231e-06	GCST90199623	Maltotriose levels	4641	2	TRUE	0.00439554	4641	FALSE	TRUE	0.00444952	20.4809
rs79441497	G	A	G	A	0.282649	-0.0379	0.0274713	0.0389	FALSE	FALSE	FALSE	2	140730955	0.232	0.8702	TRUE	2	139973386	0.0627987	6.76728e-06	GCST90199623	Maltotriose levels	4641	2	TRUE	0.00434787	4641	FALSE	TRUE	0.00426881	20.2579
rs9855944	A	G	A	G	0.0992769	-0.0981	0.360843	0.3822	FALSE	FALSE	FALSE	3	141418907	0.0921	0.2871	TRUE	3	141700065	0.0216311	4.44236e-06	GCST90199623	Maltotriose levels	4641	2	TRUE	0.00452009	4641	FALSE	TRUE	0.00454624	21.0639
rs10106654	C	A	C	A	0.0933587	-0.1118	0.15585	0.1899	FALSE	FALSE	FALSE	8	96903985	0.114	0.3269	TRUE	8	95891757	0.0209933	8.70498e-06	GCST90199624	Hippurate levels	8260	2	TRUE	0.0023891	8260	FALSE	TRUE	0.00229333	19.7764
rs1038161	A	T	A	T	-0.0698072	0.061	0.396795	0.3525	FALSE	TRUE	FALSE	12	76045411	0.0935	0.5139	TRUE	12	75651631	0.0156983	8.71615e-06	GCST90199624	Hippurate levels	8260	2	TRUE	0.00238881	8260	FALSE	TRUE	0.00233271	19.774
rs10818729	C	T	C	T	-0.0744274	0.168	0.678724	0.752	FALSE	FALSE	FALSE	9	125371916	0.1029	0.1025	TRUE	9	122609637	0.0165535	6.91823e-06	GCST90199624	Hippurate levels	8260	2	TRUE	0.00244202	8260	FALSE	TRUE	0.00241583	20.2156
rs114849156	A	G	A	G	0.19722	0.1333	0.0321241	0.04638	FALSE	FALSE	FALSE	4	107710215	0.2145	0.5343	TRUE	4	106789058	0.043393	5.49424e-06	GCST90199624	Hippurate levels	8260	2	TRUE	0.00249518	8260	FALSE	TRUE	0.0024187	20.6568
rs1271526	T	C	T	C	0.0916728	-0.1138	0.824509	0.8378	FALSE	FALSE	FALSE	10	122598339	0.1212	0.3478	TRUE	10	120838827	0.0200283	4.71341e-06	GCST90199624	Hippurate levels	8260	2	TRUE	0.00253057	8260	FALSE	TRUE	0.00243199	20.9504
rs12782560	T	C	T	C	0.224836	0.4833	0.0246989	0.04383	FALSE	FALSE	FALSE	10	31310057	0.2182	0.0267701	TRUE	10	31021128	0.049354	5.2242e-06	GCST90199624	Hippurate levels	8260	2	TRUE	0.00250681	8260	FALSE	TRUE	0.00243544	20.7533
rs138633790	A	G	A	G	-0.220573	-0.6162	0.0243022	0.004076	FALSE	FALSE	FALSE	13	112533374	0.7224	0.3937	TRUE	13	111879060	0.0497508	9.26909e-06	GCST90199624	Hippurate levels	8260	2	TRUE	0.00237464	8260	FALSE	TRUE	0.00230726	19.6564
rs1505993	T	C	T	C	-0.24093	0.3097	0.0219714	0.03605	FALSE	FALSE	FALSE	5	40519388	0.2384	0.1939	TRUE	5	40519286	0.0524855	4.42373e-06	GCST90199624	Hippurate levels	8260	2	TRUE	0.0025452	8260	FALSE	TRUE	0.00249472	21.0719
rs16909710	T	C	T	C	-0.19262	0.2967	0.0418998	0.02035	FALSE	FALSE	FALSE	12	14264871	0.3248	0.361	TRUE	12	14111937	0.0384132	5.31941e-07	GCST90199624	Hippurate levels	8260	2	TRUE	0.00303561	8260	FALSE	TRUE	0.0029789	25.1444
rs2886306	T	C	T	C	0.0716047	0.0354	0.645165	0.6333	FALSE	FALSE	FALSE	9	136021780	0.0937	0.7055	TRUE	9	133146393	0.016209	9.98048e-06	GCST90199624	Hippurate levels	8260	2	TRUE	0.0023576	8260	FALSE	TRUE	0.00234753	19.5151
rs375709482	T	C	T	C	-0.255607	0.5281	0.0190974	0.01248	FALSE	FALSE	FALSE	6	114755319	0.4076	0.1951	TRUE	6	114434155	0.0555964	4.27499e-06	GCST90199624	Hippurate levels	8260	2	TRUE	0.0025531	8260	FALSE	TRUE	0.0024478	21.1374
rs3779084	G	A	G	A	0.0853795	-0.0744	0.212634	0.2941	FALSE	FALSE	FALSE	7	50568735	0.0987	0.4512	TRUE	7	50501037	0.0186386	4.63251e-06	GCST90199624	Hippurate levels	8260	2	TRUE	0.00253457	8260	FALSE	TRUE	0.00244088	20.9836
rs56266656	G	A	G	A	0.222284	-0.0231	0.0243576	0.003677	FALSE	FALSE	FALSE	13	31860488	0.7267	0.9747	TRUE	13	31286351	0.0498262	8.15059e-06	GCST90199624	Hippurate levels	8260	2	TRUE	0.00240426	8260	FALSE	TRUE	0.0023484	19.9022
rs62326335	G	C	G	C	-0.0890288	0.0989	0.236388	0.3314	FALSE	TRUE	FALSE	4	172887866	0.0957	0.3013	TRUE	4	171966715	0.0182274	1.03783e-06	GCST90199624	Hippurate levels	8260	2	TRUE	0.00288061	8260	FALSE	TRUE	0.00286147	23.8568
rs6443435	C	T	C	T	0.0729509	-0.075	0.555966	0.6583	FALSE	FALSE	FALSE	3	176920514	0.0946	0.4276	TRUE	3	177202726	0.0155727	2.80605e-06	GCST90199624	Hippurate levels	8260	2	TRUE	0.00265037	8260	FALSE	TRUE	0.00262758	21.9449
rs7073480	C	T	C	T	0.121973	0.2108	0.886196	0.9011	FALSE	FALSE	FALSE	10	13214160	0.1494	0.1581	TRUE	10	13172160	0.0241952	4.62648e-07	GCST90199624	Hippurate levels	8260	2	TRUE	0.00306803	8260	FALSE	TRUE	0.00300085	25.4138
rs72770519	A	G	A	G	-0.0980699	0.0224	0.162015	0.1385	FALSE	FALSE	FALSE	16	22798358	0.1299	0.8633	TRUE	16	22787037	0.0209321	2.79769e-06	GCST90199624	Hippurate levels	8260	2	TRUE	0.00265105	8260	FALSE	TRUE	0.00261152	21.9506
rs72782456	G	A	G	A	-0.132885	-0.0685	0.0718974	0.06773	FALSE	FALSE	FALSE	16	65592609	0.1792	0.702301	TRUE	16	65558706	0.0298174	8.32618e-06	GCST90199624	Hippurate levels	8260	2	TRUE	0.00239935	8260	FALSE	TRUE	0.00235663	19.8615
rs76464474	T	G	T	G	0.398426	-0.2907	0.00903651	0.0247	FALSE	FALSE	FALSE	5	124306426	0.2962	0.3263	TRUE	5	124970733	0.0814489	9.99571e-07	GCST90199624	Hippurate levels	8260	2	TRUE	0.00288931	8260	FALSE	TRUE	0.00284304	23.929
rs1020048	C	A	C	A	-0.102991	-0.1002	0.809931	0.8331	FALSE	FALSE	FALSE	9	86666993	0.1193	0.4011	TRUE	9	84052078	0.0198761	2.19934e-07	GCST90199625	Methionine sulfoxide levels	8243	2	TRUE	0.00324746	8243	FALSE	TRUE	0.00326579	26.8495
rs1116046	T	A	T	A	-0.132929	-0.0777	0.0777355	0.06339	FALSE	TRUE	FALSE	5	101578769	0.1849	0.6745	TRUE	5	102243065	0.0291497	5.11035e-06	GCST90199625	Methionine sulfoxide levels	8243	2	TRUE	0.00251708	8243	FALSE	TRUE	0.00253364	20.7956
rs112196227	T	A	T	A	0.131339	-0.0559	0.0757631	0.0774	FALSE	TRUE	FALSE	6	97126139	0.1691	0.7411	TRUE	6	96678263	0.0291534	6.63451e-06	GCST90199625	Methionine sulfoxide levels	8243	2	TRUE	0.00245675	8243	FALSE	TRUE	0.00241579	20.2959
rs112256623	A	G	A	G	-0.222873	0.1857	0.0237401	0.02416	FALSE	FALSE	FALSE	17	44985177	0.2911	0.5235	TRUE	17	46907811	0.0498876	7.91375e-06	GCST90199625	Methionine sulfoxide levels	8243	2	TRUE	0.00241601	8243	FALSE	TRUE	0.00230246	19.9586
rs113966925	T	C	T	C	0.214979	-0.4576	0.0264921	0.01375	FALSE	FALSE	FALSE	7	129795602	0.3762	0.2238	TRUE	7	130155762	0.0483488	8.73154e-06	GCST90199625	Methionine sulfoxide levels	8243	2	TRUE	0.00239332	8243	FALSE	TRUE	0.00238384	19.7706
rs114314137	G	A	G	A	-0.37398	0.1952	0.0085003	0.01299	FALSE	FALSE	FALSE	3	112859254	0.392	0.6186	TRUE	3	113140407	0.0844596	9.51482e-06	GCST90199625	Methionine sulfoxide levels	8243	2	TRUE	0.00237349	8243	FALSE	TRUE	0.00235751	19.6064
rs114588795	G	C	G	C	0.384825	-0.3225	0.00783813	0.01719	FALSE	TRUE	FALSE	2	208441884	0.3464	0.3518	TRUE	2	207577160	0.0865739	8.78741e-06	GCST90199625	Methionine sulfoxide levels	8243	2	TRUE	0.00239184	8243	FALSE	TRUE	0.00230331	19.7584
rs12216870	T	C	T	C	-0.256812	0.4248	0.0196162	0.01345	FALSE	FALSE	FALSE	8	9352959	0.4147	0.3057	TRUE	8	9495449	0.0555271	3.74623e-06	GCST90199625	Methionine sulfoxide levels	8243	2	TRUE	0.0025889	8243	FALSE	TRUE	0.00253671	21.3905
rs12323117	C	T	C	T	-0.107817	-0.03	0.11287	0.173	FALSE	FALSE	FALSE	13	21569227	0.1184	0.8	TRUE	13	20995088	0.0242782	8.95865e-06	GCST90199625	Methionine sulfoxide levels	8243	2	TRUE	0.00238739	8243	FALSE	TRUE	0.00232793	19.7216
rs142260529	T	C	T	C	0.289855	0.3958	0.0147077	0.01294	FALSE	FALSE	FALSE	11	21722067	0.4051	0.3285	TRUE	11	21700521	0.0644979	6.9889e-06	GCST90199625	Methionine sulfoxide levels	8243	2	TRUE	0.00244471	8243	FALSE	TRUE	0.00243501	20.1962
rs146859626	C	T	C	T	-0.333664	0.0881	0.0110218	0.01794	FALSE	FALSE	FALSE	2	186679847	0.3357	0.793	TRUE	2	185815120	0.0740513	6.61053e-06	GCST90199625	Methionine sulfoxide levels	8243	2	TRUE	0.00245756	8243	FALSE	TRUE	0.0024271	20.3027
rs146902454	C	T	C	T	-0.222442	0.0182	0.0354437	0.07728	FALSE	FALSE	FALSE	20	50370942	0.1694	0.9145	TRUE	20	51754403	0.0421167	1.2809e-07	GCST90199625	Methionine sulfoxide levels	8243	2	TRUE	0.00337347	8243	FALSE	TRUE	0.00338322	27.8949
rs162588	A	G	A	G	0.0843917	-0.1377	0.212029	0.1573	FALSE	FALSE	FALSE	3	364098	0.122	0.2588	TRUE	3	322415	0.0189141	8.12626e-06	GCST90199625	Methionine sulfoxide levels	8243	2	TRUE	0.00240991	8243	FALSE	TRUE	0.00237977	19.908
rs3138108	T	C	T	C	0.0870865	-0.0248	0.230257	0.214	FALSE	FALSE	FALSE	2	228666906	0.1103	0.8224	TRUE	2	227802190	0.0182194	1.75401e-06	GCST90199625	Methionine sulfoxide levels	8243	2	TRUE	0.00276472	8243	FALSE	TRUE	0.00268838	22.8472
rs390784	T	G	T	G	0.076227	-0.0273	0.464723	0.4901	FALSE	FALSE	FALSE	19	44488189	0.0894	0.759899	TRUE	19	43984037	0.0154744	8.39336e-07	GCST90199625	Methionine sulfoxide levels	8243	2	TRUE	0.00293585	8243	FALSE	TRUE	0.00289082	24.2655
rs4862595	T	C	T	C	0.0750216	0.0212	0.6944	0.7053	FALSE	FALSE	FALSE	4	186846963	0.0975	0.8277	TRUE	4	185925809	0.0167234	7.25667e-06	GCST90199625	Methionine sulfoxide levels	8243	2	TRUE	0.00243604	8243	FALSE	TRUE	0.00238872	20.1244
rs57419073	A	G	A	G	-0.125118	0.274	0.0856622	0.08347	FALSE	FALSE	FALSE	22	48915877	0.1612	0.0891703	TRUE	22	48520065	0.0275801	5.71868e-06	GCST90199625	Methionine sulfoxide levels	8243	2	TRUE	0.00249106	8243	FALSE	TRUE	0.00245225	20.5801
rs66676945	T	C	T	C	0.0997286	0.1471	0.18189	0.1564	FALSE	FALSE	FALSE	5	158409505	0.123	0.2319	TRUE	5	158982497	0.0200715	6.74151e-07	GCST90199625	Methionine sulfoxide levels	8243	2	TRUE	0.00298676	8243	FALSE	TRUE	0.00295999	24.6877
rs6706818	G	A	G	A	0.076177	-0.0461	0.297934	0.3588	FALSE	FALSE	FALSE	2	56574432	0.0933	0.6217	TRUE	2	56347297	0.0168437	6.10924e-06	GCST90199625	Methionine sulfoxide levels	8243	2	TRUE	0.0024758	8243	FALSE	TRUE	0.00242759	20.4537
rs74981086	A	G	A	G	-0.207867	0.2556	0.0321797	0.03672	FALSE	FALSE	FALSE	9	26798493	0.2383	0.2835	TRUE	9	26798495	0.044132	2.47574e-06	GCST90199625	Methionine sulfoxide levels	8243	2	TRUE	0.00268483	8243	FALSE	TRUE	0.0026914	22.1852
rs76954145	T	C	T	C	-0.192677	0.3302	0.0434198	0.02786	FALSE	FALSE	FALSE	10	103476350	0.2702	0.2217	TRUE	10	101716593	0.0380845	4.2103e-07	GCST90199625	Methionine sulfoxide levels	8243	2	TRUE	0.00309625	8243	FALSE	TRUE	0.00308389	25.5955
rs7708674	T	C	T	C	-0.13605	-0.1268	0.0742635	0.08258	FALSE	FALSE	FALSE	5	60558879	0.163	0.4367	TRUE	5	61263052	0.0295137	4.032e-06	GCST90199625	Methionine sulfoxide levels	8243	2	TRUE	0.00257188	8243	FALSE	TRUE	0.00254501	21.2496
rs78631663	C	T	C	T	0.256598	0.0572	0.0180649	0.03314	FALSE	FALSE	FALSE	8	4938197	0.252	0.8203	TRUE	8	5080675	0.0575554	8.26193e-06	GCST90199625	Methionine sulfoxide levels	8243	2	TRUE	0.00240607	8243	FALSE	TRUE	0.0023359	19.8762
rs78762284	A	G	A	G	0.1179	-0.237	0.14571	0.1101	FALSE	FALSE	FALSE	12	111144765	0.143	0.0972994	TRUE	12	110706960	0.0220764	9.26651e-08	GCST90199625	Methionine sulfoxide levels	8243	2	TRUE	0.00344898	8243	FALSE	TRUE	0.00346061	28.5214
rs7990044	G	A	G	A	0.0695317	0.1678	0.510057	0.5451	FALSE	FALSE	FALSE	13	88706198	0.0895	0.0609102	TRUE	13	88053943	0.0154663	6.93449e-06	GCST90199625	Methionine sulfoxide levels	8243	2	TRUE	0.00244652	8243	FALSE	TRUE	0.00241635	20.2112
rs10518870	G	A	G	A	0.0728152	-0.1979	0.559125	0.6152	FALSE	FALSE	FALSE	15	57017888	0.0918	0.0311	TRUE	15	56725690	0.0159215	4.79876e-06	GCST90199626	Xanthurenate levels	7965	2	TRUE	0.00261975	7965	FALSE	TRUE	0.00261396	20.9159
rs10901595	T	C	T	C	-0.0850013	0.1297	0.205555	0.1527	FALSE	FALSE	FALSE	10	128020936	0.1235	0.2938	TRUE	10	126332367	0.0190317	7.95847e-06	GCST90199626	Xanthurenate levels	7965	2	TRUE	0.00249881	7965	FALSE	TRUE	0.00235979	19.9478
rs115107012	A	G	A	G	0.355674	-0.0825	0.00953162	0.01509	FALSE	FALSE	FALSE	5	107770777	0.3681	0.8227	TRUE	5	108435076	0.0792725	7.23249e-06	GCST90199626	Xanthurenate levels	7965	2	TRUE	0.00252166	7965	FALSE	TRUE	0.00238859	20.1307
rs13038820	A	G	A	G	-0.108314	0.0714	0.152841	0.1739	FALSE	FALSE	FALSE	20	37241830	0.1193	0.5495	TRUE	20	38613187	0.0216513	5.65531e-07	GCST90199626	Xanthurenate levels	7965	2	TRUE	0.00313301	7965	FALSE	TRUE	0.00303811	25.0266
rs1339135	G	A	G	A	-0.102275	-0.1808	0.142632	0.1336	FALSE	FALSE	FALSE	1	164860682	0.1316	0.1695	TRUE	1	164891445	0.0221736	3.97938e-06	GCST90199626	Xanthurenate levels	7965	2	TRUE	0.00266459	7965	FALSE	TRUE	0.00255831	21.2749
rs142739097	G	A	G	A	-0.281069	-0.4557	0.0170605	0.03676	FALSE	FALSE	FALSE	3	82477960	0.2439	0.0617206	TRUE	3	82428809	0.0600788	2.8921e-06	GCST90199626	Xanthurenate levels	7965	2	TRUE	0.00274104	7965	FALSE	TRUE	0.00264956	21.8869
rs148768795	A	G	A	G	-0.343757	-0.6107	0.0102144	0.004316	FALSE	FALSE	FALSE	6	150715047	0.6977	0.3814	TRUE	6	150393911	0.0773679	8.86512e-06	GCST90199626	Xanthurenate levels	7965	2	TRUE	0.00247303	7965	FALSE	TRUE	0.00238939	19.7416
rs150456440	A	G	A	G	-0.207866	-0.4127	0.0283656	0.02794	FALSE	FALSE	FALSE	16	1837444	0.2721	0.1293	TRUE	16	1787443	0.0469472	9.52642e-06	GCST90199626	Xanthurenate levels	7965	2	TRUE	0.00245586	7965	FALSE	TRUE	0.00238173	19.6041
rs189750460	C	T	C	T	0.201137	0.3817	0.0313286	0.0283	FALSE	FALSE	FALSE	5	45640856	0.2664	0.1519	TRUE	5	45640754	0.044222	5.40694e-06	GCST90199626	Xanthurenate levels	7965	2	TRUE	0.00259122	7965	FALSE	TRUE	0.00245545	20.6875
rs2762353	G	A	G	A	0.108263	0.1358	0.556451	0.6283	FALSE	FALSE	FALSE	6	25794431	0.0925	0.1421	TRUE	6	25794203	0.0156013	3.93898e-12	GCST90199626	Xanthurenate levels	7965	2	TRUE	0.00601095	7965	FALSE	TRUE	0.00578574	48.1547
rs354710	T	C	T	C	0.0973775	-0.0472	0.587063	0.6203	FALSE	FALSE	FALSE	2	143887084	0.0919	0.6073	TRUE	2	143129515	0.0160404	1.27297e-09	GCST90199626	Xanthurenate levels	7965	2	TRUE	0.00460686	7965	FALSE	TRUE	0.00459744	36.8542
rs41294573	T	C	T	C	0.148756	-0.187	0.0615182	0.02521	FALSE	FALSE	FALSE	10	6025235	0.2789	0.5027	TRUE	10	5983272	0.0320487	3.45762e-06	GCST90199626	Xanthurenate levels	7965	2	TRUE	0.00269822	7965	FALSE	TRUE	0.0025551	21.5441
rs4148325	T	C	T	C	0.160369	-0.0417	0.326316	0.3927	FALSE	FALSE	FALSE	2	234673309	0.0916	0.649201	TRUE	2	233764663	0.0164451	1.81218e-22	GCST90199626	Xanthurenate levels	7965	2	TRUE	0.0118014	7965	FALSE	TRUE	0.0113075	95.0972
rs4654393	A	G	A	G	-0.0716015	0.1897	0.43716	0.4813	FALSE	FALSE	FALSE	1	29534437	0.0896	0.0342997	TRUE	1	29207925	0.0157954	5.8138e-06	GCST90199626	Xanthurenate levels	7965	2	TRUE	0.00257387	7965	FALSE	TRUE	0.0025229	20.5486
rs55953511	A	G	A	G	0.260906	-0.255	0.0251338	0.01284	FALSE	FALSE	FALSE	2	88577419	0.4025	0.5264	TRUE	2	88277900	0.0506967	2.65512e-07	GCST90199626	Xanthurenate levels	7965	2	TRUE	0.00331505	7965	FALSE	TRUE	0.00333581	26.4855
rs610480	G	A	G	A	0.0847289	0.1055	0.764105	0.7779	FALSE	FALSE	FALSE	6	140217063	0.1071	0.3247	TRUE	6	139895926	0.0185433	4.89465e-06	GCST90199626	Xanthurenate levels	7965	2	TRUE	0.00261502	7965	FALSE	TRUE	0.002588	20.878
rs62344716	A	G	A	G	-0.150456	-0.2016	0.065916	0.05205	FALSE	FALSE	FALSE	4	170992853	0.2033	0.3214	TRUE	4	170071702	0.0311209	1.33435e-06	GCST90199626	Xanthurenate levels	7965	2	TRUE	0.00292661	7965	FALSE	TRUE	0.00278757	23.373
rs74323113	T	G	T	G	0.240073	-0.0031	0.0231871	0.0271	FALSE	FALSE	FALSE	4	111394314	0.2775	0.991	TRUE	4	110473158	0.0515337	3.18436e-06	GCST90199626	Xanthurenate levels	7965	2	TRUE	0.00271797	7965	FALSE	TRUE	0.00261081	21.7022
rs75152214	A	G	A	G	-0.1598	0.369	0.0494948	0.04681	FALSE	FALSE	FALSE	11	64311113	0.2127	0.0828095	TRUE	11	64543641	0.0360557	9.33471e-06	GCST90199626	Xanthurenate levels	7965	2	TRUE	0.0024607	7965	FALSE	TRUE	0.00240269	19.6429
rs76961499	T	C	T	C	-0.174429	0.0459	0.0443616	0.06281	FALSE	FALSE	FALSE	10	125699989	0.1867	0.8059	TRUE	10	123940473	0.0379757	4.36543e-06	GCST90199626	Xanthurenate levels	7965	2	TRUE	0.00264241	7965	FALSE	TRUE	0.00257969	21.0972
rs80253618	A	G	A	G	0.145764	-0.19	0.114498	0.07972	FALSE	FALSE	FALSE	4	170861556	0.164	0.2467	TRUE	4	169940405	0.0245961	3.09841e-09	GCST90199626	Xanthurenate levels	7965	2	TRUE	0.00439117	7965	FALSE	TRUE	0.00430842	35.1211
rs8058114	A	G	A	G	0.0980895	-0.1386	0.167555	0.1357	FALSE	FALSE	FALSE	16	12697629	0.13	0.2863	TRUE	16	12603772	0.0207577	2.29605e-06	GCST90199626	Xanthurenate levels	7965	2	TRUE	0.00279636	7965	FALSE	TRUE	0.00268403	22.3299
rs10168931	A	G	A	G	0.203073	0.0539	0.237802	0.1778	FALSE	FALSE	FALSE	2	73877219	0.1164	0.643501	TRUE	2	73650092	0.02127	1.32992e-21	GCST90199627	N-alpha-acetylornithine levels	5606	2	TRUE	0.0160053	5606	FALSE	TRUE	0.0149492	91.1527
rs117299913	C	T	C	T	0.27471	-0.2757	0.0263158	0.03603	FALSE	FALSE	FALSE	6	124931853	0.2482	0.2667	TRUE	6	124610707	0.0585098	2.66467e-06	GCST90199627	N-alpha-acetylornithine levels	5606	2	TRUE	0.00391822	5606	FALSE	TRUE	0.00386735	22.0441
rs117790062	T	C	T	C	0.207108	0.1456	0.0408473	0.04227	FALSE	FALSE	FALSE	8	114366307	0.2237	0.515101	TRUE	8	113354078	0.0466507	9.01451e-06	GCST90199627	N-alpha-acetylornithine levels	5606	2	TRUE	0.00350473	5606	FALSE	TRUE	0.00336105	19.7096
rs13184558	C	T	C	T	0.215007	-0.0203	0.038115	0.04934	FALSE	FALSE	FALSE	5	26807885	0.2078	0.9222	TRUE	5	26807776	0.0481609	8.03104e-06	GCST90199627	N-alpha-acetylornithine levels	5606	2	TRUE	0.00354386	5606	FALSE	TRUE	0.00338965	19.9304
rs13296886	G	C	G	C	-0.158395	-0.1035	0.0835143	0.08882	FALSE	TRUE	FALSE	9	84338045	0.1568	0.508899	TRUE	9	81723130	0.0335323	2.31636e-06	GCST90199627	N-alpha-acetylornithine levels	5606	2	TRUE	0.00396581	5606	FALSE	TRUE	0.0038406	22.3129
rs145450037	C	A	C	A	-0.417245	1.3545	0.0109299	0.01313	FALSE	FALSE	FALSE	8	6721816	0.4302	0.00164199	TRUE	8	6864294	0.0891187	2.84233e-06	GCST90199627	N-alpha-acetylornithine levels	5606	2	TRUE	0.00389629	5606	FALSE	TRUE	0.00376405	21.9202
rs149122905	G	A	G	A	0.414825	-1.0193	0.010359	0.002278	FALSE	FALSE	FALSE	5	101365626	0.9028	0.2589	TRUE	5	102029922	0.0905551	4.62956e-06	GCST90199627	N-alpha-acetylornithine levels	5606	2	TRUE	0.00373063	5606	FALSE	TRUE	0.00352822	20.9848
rs17360657	C	T	C	T	0.238255	0.2096	0.0336427	0.02866	FALSE	FALSE	FALSE	6	36516027	0.2734	0.4434	TRUE	6	36548250	0.0504986	2.38105e-06	GCST90199627	N-alpha-acetylornithine levels	5606	2	TRUE	0.00395645	5606	FALSE	TRUE	0.00369099	22.26
rs182387902	T	C	T	C	-0.469348	-0.0167	0.0100683	0.02635	FALSE	FALSE	FALSE	1	7633864	0.2855	0.9532	TRUE	1	7573804	0.0920617	3.42909e-07	GCST90199627	N-alpha-acetylornithine levels	5606	2	TRUE	0.00461662	5606	FALSE	TRUE	0.00439118	25.9915
rs4430142	C	G	C	G	-0.395874	1.1432	0.987774	0.9982	FALSE	TRUE	FALSE	9	1956595	1.2282	0.352	TRUE	9	1956595	0.0878042	6.52549e-06	GCST90199627	N-alpha-acetylornithine levels	5606	2	TRUE	0.0036142	5606	FALSE	TRUE	0.00378517	20.3275
rs4960616	C	T	C	T	-0.187249	0.1368	0.06269	0.07195	FALSE	FALSE	FALSE	7	154591150	0.173	0.4293	TRUE	7	154799440	0.037458	5.76543e-07	GCST90199627	N-alpha-acetylornithine levels	5606	2	TRUE	0.00443935	5606	FALSE	TRUE	0.00412051	24.9891
rs62053878	T	C	T	C	-0.307882	0.0027	0.0191106	0.03729	FALSE	FALSE	FALSE	17	13835930	0.2388	0.9909	TRUE	17	13932613	0.0672143	4.63646e-06	GCST90199627	N-alpha-acetylornithine levels	5606	2	TRUE	0.00373013	5606	FALSE	TRUE	0.0035538	20.9819
rs6507370	C	T	C	T	0.0923915	0.1957	0.373838	0.3942	FALSE	FALSE	FALSE	18	38168639	0.0915	0.0324698	TRUE	18	40588675	0.0189886	1.14088e-06	GCST90199627	N-alpha-acetylornithine levels	5606	2	TRUE	0.00420677	5606	FALSE	TRUE	0.00399636	23.6744
rs6846979	G	A	G	A	0.101172	-0.1423	0.216337	0.2502	FALSE	FALSE	FALSE	4	47757815	0.1042	0.1721	TRUE	4	47755798	0.0223797	6.1633e-06	GCST90199627	N-alpha-acetylornithine levels	5606	2	TRUE	0.00363357	5606	FALSE	TRUE	0.00347065	20.4368
rs758072	T	G	T	G	0.171213	-0.3743	0.0731357	0.04489	FALSE	FALSE	FALSE	2	242083872	0.2127	0.0784892	TRUE	2	241144457	0.0359573	1.92102e-06	GCST90199627	N-alpha-acetylornithine levels	5606	2	TRUE	0.00402947	5606	FALSE	TRUE	0.00397419	22.6725
rs76075534	T	C	T	C	-0.205346	0.1331	0.0424259	0.04072	FALSE	FALSE	FALSE	14	26681540	0.2271	0.5577	TRUE	14	26212334	0.0457631	7.21786e-06	GCST90199627	N-alpha-acetylornithine levels	5606	2	TRUE	0.00358002	5606	FALSE	TRUE	0.00342615	20.1345
rs77300395	T	C	T	C	0.268952	-0.2508	0.0258012	0.05716	FALSE	FALSE	FALSE	10	19824623	0.2002	0.2104	TRUE	10	19535694	0.0583612	4.05768e-06	GCST90199627	N-alpha-acetylornithine levels	5606	2	TRUE	0.00377538	5606	FALSE	TRUE	0.00363636	21.2374
rs80205778	A	G	A	G	0.467453	0.5991	0.00948461	0.0101	FALSE	FALSE	FALSE	11	60940544	0.4512	0.1843	TRUE	11	61173072	0.0945412	7.63638e-07	GCST90199627	N-alpha-acetylornithine levels	5606	2	TRUE	0.00434355	5606	FALSE	TRUE	0.00410569	24.4475
rs8084246	A	G	A	G	0.101796	-0.0415	0.281514	0.197	FALSE	FALSE	FALSE	18	11772230	0.1117	0.710201	TRUE	18	11772231	0.02024	4.91927e-07	GCST90199627	N-alpha-acetylornithine levels	5606	2	TRUE	0.00449352	5606	FALSE	TRUE	0.00419189	25.2953
rs9981625	C	G	C	G	-0.0899526	0.1018	0.372672	0.3048	FALSE	TRUE	FALSE	21	44775278	0.0976	0.2968	TRUE	21	43355398	0.0201886	8.36509e-06	GCST90199627	N-alpha-acetylornithine levels	5606	2	TRUE	0.00353005	5606	FALSE	TRUE	0.00378337	19.8525
rs10014780	G	A	G	A	-0.0956574	0.0809	0.159583	0.1536	FALSE	FALSE	FALSE	4	67340650	0.124	0.514301	TRUE	4	66474932	0.0209224	4.83094e-06	GCST90199628	3-methylhistidine levels	8289	2	TRUE	0.00251607	8289	FALSE	TRUE	0.00245442	20.9033
rs10181994	T	A	T	A	0.0821837	-0.0284	0.691427	0.7281	FALSE	TRUE	FALSE	2	127483083	0.1001	0.776201	TRUE	2	126725507	0.0169317	1.21096e-06	GCST90199628	3-methylhistidine levels	8289	2	TRUE	0.00283491	8289	FALSE	TRUE	0.00288208	23.5597
rs10966648	T	C	T	C	-0.0937684	0.0054	0.745054	0.8026	FALSE	FALSE	FALSE	9	2512056	0.1127	0.9618	TRUE	9	2512056	0.0178574	1.51321e-07	GCST90199628	3-methylhistidine levels	8289	2	TRUE	0.00331617	8289	FALSE	TRUE	0.00334025	27.5725
rs114734560	T	C	T	C	-0.35764	0.2528	0.0102702	0.02315	FALSE	FALSE	FALSE	1	34209995	0.3054	0.4078	TRUE	1	33744394	0.076823	3.23383e-06	GCST90199628	3-methylhistidine levels	8289	2	TRUE	0.00260842	8289	FALSE	TRUE	0.00260027	21.6725
rs117090299	C	T	C	T	-0.295449	-0.016	0.0137094	0.007729	FALSE	FALSE	FALSE	7	85843948	0.5047	0.9747	TRUE	7	86214632	0.0654447	6.34695e-06	GCST90199628	3-methylhistidine levels	8289	2	TRUE	0.00245331	8289	FALSE	TRUE	0.00236058	20.3806
rs117771460	A	G	A	G	0.264482	-0.3247	0.0170496	0.01435	FALSE	FALSE	FALSE	19	40150159	0.3763	0.3883	TRUE	19	39659519	0.0597176	9.47246e-06	GCST90199628	3-methylhistidine levels	8289	2	TRUE	0.00236137	8289	FALSE	TRUE	0.0023446	19.615
rs11872731	A	G	A	G	0.135492	0.1287	0.0719668	0.06464	FALSE	FALSE	FALSE	18	4592009	0.1811	0.4774	TRUE	18	4592009	0.0304621	8.67197e-06	GCST90199628	3-methylhistidine levels	8289	2	TRUE	0.00238163	8289	FALSE	TRUE	0.00245218	19.7837
rs12138831	T	G	T	G	-0.223214	0.8809	0.0257563	0.009739	FALSE	FALSE	FALSE	1	79110645	0.4495	0.0500299	TRUE	1	78644960	0.0486608	4.4935e-06	GCST90199628	3-methylhistidine levels	8289	2	TRUE	0.00253271	8289	FALSE	TRUE	0.00250048	21.0419
rs12553086	G	T	G	T	0.14967	-0.0955	0.0669778	0.09604	FALSE	FALSE	FALSE	9	134626272	0.1526	0.5313	TRUE	9	131750885	0.0307172	1.1018e-06	GCST90199628	3-methylhistidine levels	8289	2	TRUE	0.00285671	8289	FALSE	TRUE	0.00279977	23.7414
rs13234372	A	G	A	G	-0.0821865	-0.0185	0.309524	0.2812	FALSE	FALSE	FALSE	7	109887100	0.0997	0.8529	TRUE	7	110247043	0.0166991	8.58358e-07	GCST90199628	3-methylhistidine levels	8289	2	TRUE	0.00291441	8289	FALSE	TRUE	0.00288718	24.2223
rs138750865	T	C	T	C	0.229043	0.2113	0.0259304	0.01979	FALSE	FALSE	FALSE	19	40688520	0.3253	0.516	TRUE	19	40182613	0.0483745	2.19298e-06	GCST90199628	3-methylhistidine levels	8289	2	TRUE	0.00269793	8289	FALSE	TRUE	0.00265011	22.4182
rs146846950	A	G	A	G	-0.535769	-0.0817	0.00404492	0.02667	FALSE	FALSE	FALSE	3	113175984	0.2829	0.7727	TRUE	3	113457137	0.120898	9.35434e-06	GCST90199628	3-methylhistidine levels	8289	2	TRUE	0.00236424	8289	FALSE	TRUE	0.00231278	19.6389
rs149807477	T	C	T	C	-0.26129	-1.1928	0.0171107	0.00234	FALSE	FALSE	FALSE	19	33087432	0.9523	0.2104	TRUE	19	32596526	0.0590671	9.70658e-06	GCST90199628	3-methylhistidine levels	8289	2	TRUE	0.00235577	8289	FALSE	TRUE	0.0022964	19.5684
rs17670800	A	G	A	G	0.0880673	0.1566	0.205669	0.1237	FALSE	FALSE	FALSE	8	70813658	0.1366	0.2518	TRUE	8	69901423	0.0190393	3.73616e-06	GCST90199628	3-methylhistidine levels	8289	2	TRUE	0.0025752	8289	FALSE	TRUE	0.00253413	21.3957
rs185076690	T	C	T	C	0.211694	0.1375	0.0259039	0.006236	FALSE	FALSE	FALSE	2	143490619	0.5507	0.8029	TRUE	2	142733050	0.0478147	9.53817e-06	GCST90199628	3-methylhistidine levels	8289	2	TRUE	0.00235978	8289	FALSE	TRUE	0.00226159	19.6017
rs1857803	C	T	C	T	-0.0823134	-0.0973	0.265217	0.2118	FALSE	FALSE	FALSE	5	101969987	0.1089	0.372	TRUE	5	102634283	0.017447	2.38263e-06	GCST90199628	3-methylhistidine levels	8289	2	TRUE	0.00267878	8289	FALSE	TRUE	0.00264078	22.2587
rs2518573	G	T	G	T	0.0801615	0.3313	0.738791	0.8157	FALSE	FALSE	FALSE	6	52998856	0.1151	0.00400304	TRUE	6	53134058	0.017558	4.98237e-06	GCST90199628	3-methylhistidine levels	8289	2	TRUE	0.00250896	8289	FALSE	TRUE	0.00248011	20.844
rs2797978	C	T	C	T	0.120013	-0.2312	0.0929542	0.08739	FALSE	FALSE	FALSE	1	101930893	0.1573	0.1416	TRUE	1	101465337	0.0263768	5.36565e-06	GCST90199628	3-methylhistidine levels	8289	2	TRUE	0.0024919	8289	FALSE	TRUE	0.00242876	20.702
rs4142196	A	C	A	C	-0.0772398	-0.2279	0.739059	0.7282	FALSE	FALSE	FALSE	13	77266434	0.1006	0.0235001	TRUE	13	76692299	0.0173893	8.92094e-06	GCST90199628	3-methylhistidine levels	8289	2	TRUE	0.00237513	8289	FALSE	TRUE	0.00230109	19.7296
rs72879030	C	G	C	G	-0.116576	-0.1141	0.106939	0.1251	FALSE	TRUE	FALSE	2	47434200	0.1357	0.4004	TRUE	2	47207061	0.0252142	3.77474e-06	GCST90199628	3-methylhistidine levels	8289	2	TRUE	0.00257283	8289	FALSE	TRUE	0.00259577	21.3761
rs72997812	A	G	A	G	0.0913382	-0.1095	0.174747	0.1643	FALSE	FALSE	FALSE	11	112661438	0.1197	0.3601	TRUE	11	112790715	0.0202172	6.24738e-06	GCST90199628	3-methylhistidine levels	8289	2	TRUE	0.00245695	8289	FALSE	TRUE	0.0024062	20.4109
rs73035811	A	G	A	G	0.121144	-0.0215	0.0916234	0.02074	FALSE	FALSE	FALSE	3	15098421	0.3051	0.9439	TRUE	3	15056914	0.0268809	6.58475e-06	GCST90199628	3-methylhistidine levels	8289	2	TRUE	0.00244487	8289	FALSE	TRUE	0.0024429	20.3103
rs7516441	A	G	A	G	0.109101	0.177	0.117381	0.07083	FALSE	FALSE	FALSE	1	60140247	0.1736	0.3077	TRUE	1	59674575	0.0246539	9.63078e-06	GCST90199628	3-methylhistidine levels	8289	2	TRUE	0.00235757	8289	FALSE	TRUE	0.00246637	19.5833
rs75256283	A	T	A	T	0.156459	0.3045	0.0592049	0.0439	FALSE	TRUE	FALSE	4	114254914	0.2248	0.1755	TRUE	4	113333758	0.0328215	1.87007e-06	GCST90199628	3-methylhistidine levels	8289	2	TRUE	0.00273462	8289	FALSE	TRUE	0.00272699	22.724
rs752834	A	G	A	G	0.0925549	-0.1226	0.194184	0.1635	FALSE	FALSE	FALSE	2	111798658	0.1201	0.3071	TRUE	2	111041081	0.0194528	1.95589e-06	GCST90199628	3-methylhistidine levels	8289	2	TRUE	0.00272428	8289	FALSE	TRUE	0.00268088	22.6378
rs75782963	A	G	A	G	0.209933	-0.093	0.0271103	0.0122	FALSE	FALSE	FALSE	9	80063225	0.4066	0.8192	TRUE	9	77448309	0.0472735	8.96138e-06	GCST90199628	3-methylhistidine levels	8289	2	TRUE	0.00237409	8289	FALSE	TRUE	0.00232482	19.7209
rs7746774	G	A	G	A	-0.10469	0.2839	0.144171	0.1003	FALSE	FALSE	FALSE	6	139351479	0.1507	0.0595895	TRUE	6	139030342	0.021704	1.41037e-06	GCST90199628	3-methylhistidine levels	8289	2	TRUE	0.00279973	8289	FALSE	TRUE	0.00270461	23.2665
rs9910668	C	A	C	A	0.0739981	-0.003	0.675224	0.6681	FALSE	FALSE	FALSE	17	78057063	0.0952	0.9748	TRUE	17	80083264	0.0163504	6.01742e-06	GCST90199628	3-methylhistidine levels	8289	2	TRUE	0.00246556	8289	FALSE	TRUE	0.00240161	20.4826
rs10816075	T	C	T	C	0.0973711	0.1109	0.164771	0.2244	FALSE	FALSE	FALSE	9	9247320	0.1076	0.3028	TRUE	9	9247320	0.0205632	2.18817e-06	GCST90199629	Glycerophosphorylcholine (GPC) levels	8212	2	TRUE	0.00272365	8212	FALSE	TRUE	0.00260962	22.4222
rs112211203	T	G	T	G	0.234246	-0.2467	0.0220984	0.01316	FALSE	FALSE	FALSE	5	55824398	0.3927	0.5299	TRUE	5	56528571	0.0515822	5.59308e-06	GCST90199629	Glycerophosphorylcholine (GPC) levels	8212	2	TRUE	0.0025056	8212	FALSE	TRUE	0.00237154	20.6227
rs112779076	C	T	C	T	0.15285	0.4084	0.0536218	0.08412	FALSE	FALSE	FALSE	2	167215209	0.1613	0.0113501	TRUE	2	166358699	0.0344046	8.88357e-06	GCST90199629	Glycerophosphorylcholine (GPC) levels	8212	2	TRUE	0.00239835	8212	FALSE	TRUE	0.00237119	19.7378
rs116900994	T	C	T	C	0.163415	0.0778	0.0468293	0.03404	FALSE	FALSE	FALSE	12	78752661	0.2556	0.760901	TRUE	12	78358881	0.036324	6.83363e-06	GCST90199629	Glycerophosphorylcholine (GPC) levels	8212	2	TRUE	0.00245914	8212	FALSE	TRUE	0.00238398	20.2393
rs117568432	T	G	T	G	0.114159	-0.2402	0.0959356	0.05484	FALSE	FALSE	FALSE	15	66183436	0.1939	0.2155	TRUE	15	65891098	0.0257192	9.05148e-06	GCST90199629	Glycerophosphorylcholine (GPC) levels	8212	2	TRUE	0.00239398	8212	FALSE	TRUE	0.00226063	19.7018
rs117605274	G	A	G	A	0.325951	0.3972	0.0127869	0.04626	FALSE	FALSE	FALSE	7	74101738	0.2203	0.07142	TRUE	7	74687404	0.0691481	2.43119e-06	GCST90199629	Glycerophosphorylcholine (GPC) levels	8212	2	TRUE	0.00269915	8212	FALSE	TRUE	0.00268232	22.22
rs11773889	T	C	T	C	-0.0874834	-0.1387	0.221719	0.1413	FALSE	FALSE	FALSE	7	36338589	0.1277	0.2773	TRUE	7	36298980	0.0185441	2.38644e-06	GCST90199629	Glycerophosphorylcholine (GPC) levels	8212	2	TRUE	0.00270347	8212	FALSE	TRUE	0.00264132	22.2556
rs117793976	C	G	C	G	-0.352368	-0.2433	0.0095729	0.007759	FALSE	TRUE	FALSE	6	75817822	0.5286	0.6453	TRUE	6	75108106	0.0785058	7.17504e-06	GCST90199629	Glycerophosphorylcholine (GPC) levels	8212	2	TRUE	0.00244783	8212	FALSE	TRUE	0.00235445	20.146
rs11783515	G	A	G	A	-0.0742076	-0.0129	0.676129	0.6217	FALSE	FALSE	FALSE	8	59320389	0.0922	0.8885	TRUE	8	58407830	0.0165155	7.01584e-06	GCST90199629	Glycerophosphorylcholine (GPC) levels	8212	2	TRUE	0.00245303	8212	FALSE	TRUE	0.00241173	20.1889
rs12800817	A	G	A	G	0.192118	-0.5812	0.0394753	0.01581	FALSE	FALSE	FALSE	11	94020022	0.3526	0.0993093	TRUE	11	94286856	0.0392089	9.59083e-07	GCST90199629	Glycerophosphorylcholine (GPC) levels	8212	2	TRUE	0.00291578	8212	FALSE	TRUE	0.00279898	24.0086
rs141866706	C	T	C	T	-0.348062	0.5342	0.0108575	0.01376	FALSE	FALSE	FALSE	14	74258364	0.4127	0.1955	TRUE	14	73791661	0.0740522	2.59877e-06	GCST90199629	Glycerophosphorylcholine (GPC) levels	8212	2	TRUE	0.00268366	8212	FALSE	TRUE	0.00260215	22.0921
rs143156137	T	C	T	C	0.270431	-0.7799	0.0166342	0.0078	FALSE	FALSE	FALSE	3	182440463	0.4932	0.1138	TRUE	3	182722675	0.059272	5.05379e-06	GCST90199629	Glycerophosphorylcholine (GPC) levels	8212	2	TRUE	0.00252913	8212	FALSE	TRUE	0.00239254	20.8168
rs149395329	C	T	C	T	0.186141	0.6601	0.035363	0.0288	FALSE	FALSE	FALSE	12	44912263	0.276	0.0167598	TRUE	12	44518480	0.0419148	8.95637e-06	GCST90199629	Glycerophosphorylcholine (GPC) levels	8212	2	TRUE	0.00239643	8212	FALSE	TRUE	0.00236389	19.7219
rs16973477	G	A	G	A	0.0952092	-0.087	0.151329	0.2066	FALSE	FALSE	FALSE	16	71887381	0.1103	0.43	TRUE	16	71853478	0.0213323	8.07672e-06	GCST90199629	Glycerophosphorylcholine (GPC) levels	8212	2	TRUE	0.0024204	8212	FALSE	TRUE	0.00232836	19.9197
rs192566258	A	T	A	T	-0.339794	0.3377	0.0104651	0.002922	FALSE	TRUE	FALSE	4	54888845	0.8469	0.6901	TRUE	4	54022678	0.0755404	6.85374e-06	GCST90199629	Glycerophosphorylcholine (GPC) levels	8212	2	TRUE	0.00245845	8212	FALSE	TRUE	0.00239131	20.2336
rs2015026	C	T	C	T	-0.0725261	0.1963	0.372436	0.3889	FALSE	FALSE	FALSE	10	97759583	0.0921	0.0331703	TRUE	10	95999826	0.0160143	5.93109e-06	GCST90199629	Glycerophosphorylcholine (GPC) levels	8212	2	TRUE	0.00249199	8212	FALSE	TRUE	0.00245883	20.5103
rs28631199	A	G	A	G	0.0807118	-0.0203	0.24412	0.2667	FALSE	FALSE	FALSE	1	890104	0.1015	0.8414	TRUE	1	954724	0.0179643	7.02641e-06	GCST90199629	Glycerophosphorylcholine (GPC) levels	8212	2	TRUE	0.0024527	8212	FALSE	TRUE	0.00240414	20.1861
rs3738976	T	C	T	C	-0.0972846	0.0994	0.151338	0.1754	FALSE	FALSE	FALSE	2	45158238	0.1182	0.4004	TRUE	2	44931099	0.0213799	5.35738e-06	GCST90199629	Glycerophosphorylcholine (GPC) levels	8212	2	TRUE	0.00251559	8212	FALSE	TRUE	0.00243109	20.7051
rs4715365	T	C	T	C	0.16235	-0.1026	0.0518449	0.05784	FALSE	FALSE	FALSE	6	52791760	0.1976	0.6034	TRUE	6	52926962	0.0350163	3.5449e-06	GCST90199629	Glycerophosphorylcholine (GPC) levels	8212	2	TRUE	0.00261147	8212	FALSE	TRUE	0.00259131	21.4963
rs4980965	C	T	C	T	0.0708155	0.1044	0.448602	0.4307	FALSE	FALSE	FALSE	12	833418	0.0902	0.2474	TRUE	12	724252	0.0158191	7.58431e-06	GCST90199629	Glycerophosphorylcholine (GPC) levels	8212	2	TRUE	0.00243496	8212	FALSE	TRUE	0.00248092	20.0398
rs557700	C	T	C	T	0.0756793	-0.0136	0.705143	0.6941	FALSE	FALSE	FALSE	15	48083026	0.097	0.8886	TRUE	15	47790829	0.016833	6.92818e-06	GCST90199629	Glycerophosphorylcholine (GPC) levels	8212	2	TRUE	0.00245595	8212	FALSE	TRUE	0.00238162	20.213
rs665474	T	A	T	A	0.0744593	-0.0218	0.281624	0.3834	FALSE	TRUE	FALSE	11	29437330	0.092	0.813	TRUE	11	29415783	0.0168561	9.99158e-06	GCST90199629	Glycerophosphorylcholine (GPC) levels	8212	2	TRUE	0.0023711	8212	FALSE	TRUE	0.00224331	19.513
rs6981994	C	T	C	T	0.271135	-0.7121	0.0174872	0.03108	FALSE	FALSE	FALSE	8	135673205	0.2657	0.00735005	TRUE	8	134660962	0.0585165	3.59568e-06	GCST90199629	Glycerophosphorylcholine (GPC) levels	8212	2	TRUE	0.00260818	8212	FALSE	TRUE	0.00252615	21.4691
rs72803677	T	G	T	G	-0.301878	-0.137	0.0142254	0.03578	FALSE	FALSE	FALSE	16	53808427	0.247	0.579001	TRUE	16	53774515	0.0649424	3.34525e-06	GCST90199629	Glycerophosphorylcholine (GPC) levels	8212	2	TRUE	0.00262495	8212	FALSE	TRUE	0.00255585	21.6076
rs74420163	T	C	T	C	0.18549	-0.1056	0.0368812	0.0448	FALSE	FALSE	FALSE	4	19055363	0.2202	0.631499	TRUE	4	19053740	0.0409257	5.8326e-06	GCST90199629	Glycerophosphorylcholine (GPC) levels	8212	2	TRUE	0.00249586	8212	FALSE	TRUE	0.00244431	20.5423
rs74814187	T	C	T	C	0.158928	0.1834	0.0546213	0.05956	FALSE	FALSE	FALSE	1	177074798	0.1872	0.3271	TRUE	1	177105662	0.0336247	2.28402e-06	GCST90199629	Glycerophosphorylcholine (GPC) levels	8212	2	TRUE	0.00271369	8212	FALSE	TRUE	0.00260855	22.34
rs75158623	A	T	A	T	0.144058	0.1415	0.0607305	0.06153	FALSE	TRUE	FALSE	3	2697584	0.1867	0.4484	TRUE	3	2655900	0.0320058	6.76327e-06	GCST90199629	Glycerophosphorylcholine (GPC) levels	8212	2	TRUE	0.00246152	8212	FALSE	TRUE	0.00236756	20.259
rs75275697	A	G	A	G	0.269422	-0.5625	0.0162096	0.00393	FALSE	FALSE	FALSE	14	40244174	0.6977	0.4201	TRUE	14	39774970	0.060459	8.3392e-06	GCST90199629	Glycerophosphorylcholine (GPC) levels	8212	2	TRUE	0.00241297	8212	FALSE	TRUE	0.00231511	19.8584
rs77692382	T	C	T	C	0.124343	0.0079	0.249324	0.2017	FALSE	FALSE	FALSE	1	40406715	0.1112	0.9432	TRUE	1	39941043	0.0177226	2.28252e-12	GCST90199629	Glycerophosphorylcholine (GPC) levels	8212	2	TRUE	0.00596003	8212	FALSE	TRUE	0.00578748	49.2252
rs8064391	G	A	G	A	-0.291489	-0.4574	0.984318	0.9937	FALSE	FALSE	FALSE	17	79385146	0.5533	0.4084	TRUE	17	81411346	0.0626721	3.303e-06	GCST90199629	Glycerophosphorylcholine (GPC) levels	8212	2	TRUE	0.00262791	8212	FALSE	TRUE	0.00262308	21.632
rs9487777	C	G	C	G	-0.273645	-0.0388	0.0187874	0.03685	FALSE	TRUE	FALSE	6	112306520	0.2377	0.8702	TRUE	6	111985317	0.0563802	1.21261e-06	GCST90199629	Glycerophosphorylcholine (GPC) levels	8212	2	TRUE	0.00286111	8212	FALSE	TRUE	0.0027608	23.5571
rs9510701	T	C	T	C	0.173788	-0.2932	0.040562	0.03002	FALSE	FALSE	FALSE	13	23898693	0.2607	0.2608	TRUE	13	23324554	0.0386321	6.84247e-06	GCST90199629	Glycerophosphorylcholine (GPC) levels	8212	2	TRUE	0.00245884	8212	FALSE	TRUE	0.00235075	20.2369
rs1057157	C	T	C	T	0.0763559	-0.0649	0.356179	0.3354	FALSE	FALSE	FALSE	22	42779018	0.0946	0.4926	TRUE	22	42383012	0.0171254	8.24826e-06	GCST90199630	Phenylacetate levels	7059	2	TRUE	0.00280907	7059	FALSE	TRUE	0.00267392	19.8794
rs112192402	A	G	A	G	0.227703	0.3544	0.0311454	0.0212	FALSE	FALSE	FALSE	12	68843244	0.3192	0.2669	TRUE	12	68449464	0.0474027	1.55855e-06	GCST90199630	Phenylacetate levels	7059	2	TRUE	0.00325907	7059	FALSE	TRUE	0.0031291	23.0744
rs117291585	T	C	T	C	0.241913	-0.0769	0.0241775	0.02216	FALSE	FALSE	FALSE	20	58844539	0.3027	0.7994	TRUE	20	60269481	0.052514	4.09221e-06	GCST90199630	Phenylacetate levels	7059	2	TRUE	0.00299809	7059	FALSE	TRUE	0.00276141	21.2211
rs145721291	T	C	T	C	0.453464	0.3474	0.00662204	0.001505	FALSE	FALSE	FALSE	4	150162238	1.2265	0.777	TRUE	4	149241086	0.100866	6.93429e-06	GCST90199630	Phenylacetate levels	7059	2	TRUE	0.00285584	7059	FALSE	TRUE	0.00270534	20.2114
rs148515684	A	G	A	G	0.329495	0.1561	0.0138573	0.03296	FALSE	FALSE	FALSE	11	32827937	0.2525	0.5365	TRUE	11	32806391	0.0697969	2.34952e-06	GCST90199630	Phenylacetate levels	7059	2	TRUE	0.00314801	7059	FALSE	TRUE	0.00296719	22.2857
rs150248294	A	G	A	G	-0.377677	0.4458	0.0102142	0.02695	FALSE	FALSE	FALSE	12	57247522	0.2796	0.1108	TRUE	12	56853738	0.080216	2.49851e-06	GCST90199630	Phenylacetate levels	7059	2	TRUE	0.00313139	7059	FALSE	TRUE	0.00288414	22.1676
rs1604572	G	C	G	C	-0.0886552	-0.0425	0.317746	0.2535	FALSE	TRUE	FALSE	3	131391712	0.1023	0.6775	TRUE	3	131672868	0.0174741	3.90507e-07	GCST90199630	Phenylacetate levels	7059	2	TRUE	0.00363427	7059	FALSE	TRUE	0.00340773	25.7406
rs16943430	A	G	A	G	-0.199229	0.0463	0.034759	0.01839	FALSE	FALSE	FALSE	18	24857568	0.3278	0.8878	TRUE	18	27277604	0.0444659	7.44695e-06	GCST90199630	Phenylacetate levels	7059	2	TRUE	0.00283659	7059	FALSE	TRUE	0.00266341	20.0748
rs180982609	C	T	C	T	-0.500304	-0.3142	0.0051231	0.03733	FALSE	FALSE	FALSE	6	91676104	0.2437	0.1973	TRUE	6	90966386	0.112894	9.35214e-06	GCST90199630	Phenylacetate levels	7059	2	TRUE	0.00277523	7059	FALSE	TRUE	0.00255153	19.6393
rs188124348	C	T	C	T	0.358611	-0.2302	0.0125871	0.01867	FALSE	FALSE	FALSE	16	80574125	0.3408	0.4993	TRUE	16	80540228	0.0731176	9.36257e-07	GCST90199630	Phenylacetate levels	7059	2	TRUE	0.00339708	7059	FALSE	TRUE	0.0031967	24.0549
rs189587	A	G	A	G	0.0806004	-0.014	0.432367	0.4564	FALSE	FALSE	FALSE	4	78500085	0.0898	0.8757	TRUE	4	77578931	0.0164433	9.50008e-07	GCST90199630	Phenylacetate levels	7059	2	TRUE	0.00339313	7059	FALSE	TRUE	0.00318878	24.0268
rs2632709	C	A	C	A	0.104046	-0.1024	0.148365	0.1562	FALSE	FALSE	FALSE	4	42373582	0.1236	0.4076	TRUE	4	42371565	0.0228286	5.17192e-06	GCST90199630	Phenylacetate levels	7059	2	TRUE	0.00293492	7059	FALSE	TRUE	0.00273568	20.7727
rs3809205	C	T	C	T	0.182025	-0.3551	0.0434628	0.01845	FALSE	FALSE	FALSE	12	22197751	0.3299	0.2816	TRUE	12	22044817	0.0399238	5.13238e-06	GCST90199630	Phenylacetate levels	7059	2	TRUE	0.00293698	7059	FALSE	TRUE	0.00275494	20.7873
rs3856733	G	C	G	C	-0.0881978	0.0448	0.300579	0.2617	FALSE	TRUE	FALSE	3	42147693	0.102	0.6603	TRUE	3	42106201	0.0180229	9.89884e-07	GCST90199630	Phenylacetate levels	7059	2	TRUE	0.00338201	7059	FALSE	TRUE	0.00327072	23.9478
rs6566598	C	T	C	T	-0.206029	0.1304	0.966004	0.9775	FALSE	FALSE	FALSE	18	69937404	0.3027	0.666699	TRUE	18	72270169	0.0456208	6.2986e-06	GCST90199630	Phenylacetate levels	7059	2	TRUE	0.00288176	7059	FALSE	TRUE	0.002788	20.3953
rs7196912	T	C	T	C	0.225688	-0.0838	0.0315558	0.05055	FALSE	FALSE	FALSE	16	20600612	0.2053	0.683	TRUE	16	20589290	0.0462149	1.04254e-06	GCST90199630	Phenylacetate levels	7059	2	TRUE	0.00336797	7059	FALSE	TRUE	0.00311315	23.8481
rs72825080	C	T	C	T	-0.15323	-0.2608	0.0592908	0.107	FALSE	FALSE	FALSE	2	102051291	0.1472	0.0764293	TRUE	2	101434829	0.0342299	7.58803e-06	GCST90199630	Phenylacetate levels	7059	2	TRUE	0.00283155	7059	FALSE	TRUE	0.00261915	20.039
rs73057725	A	G	A	G	0.222167	0.0936	0.0350404	0.03011	FALSE	FALSE	FALSE	7	5434107	0.2648	0.723701	TRUE	7	5394476	0.0444899	5.92485e-07	GCST90199630	Phenylacetate levels	7059	2	TRUE	0.00352115	7059	FALSE	TRUE	0.00333785	24.9365
rs76151544	G	A	G	A	-0.249151	0.4441	0.0227109	0.01611	FALSE	FALSE	FALSE	7	15801860	0.3582	0.2151	TRUE	7	15762235	0.0549946	5.88542e-06	GCST90199630	Phenylacetate levels	7059	2	TRUE	0.00290004	7059	FALSE	TRUE	0.00275558	20.5251
rs76318294	G	T	G	T	-0.131138	0.0302	0.084973	0.08926	FALSE	FALSE	FALSE	1	230554357	0.1588	0.8493	TRUE	1	230418611	0.029682	9.95725e-06	GCST90199630	Phenylacetate levels	7059	2	TRUE	0.00275836	7059	FALSE	TRUE	0.00267425	19.5196
rs76379382	T	C	T	C	-0.160195	-0.0707	0.054898	0.07678	FALSE	FALSE	FALSE	15	65289551	0.1693	0.676401	TRUE	15	64997213	0.0358753	7.99391e-06	GCST90199630	Phenylacetate levels	7059	2	TRUE	0.00281748	7059	FALSE	TRUE	0.00266295	19.9392
rs76447789	G	A	G	A	-0.443571	-0.1776	0.00680658	0.005933	FALSE	FALSE	FALSE	3	25461745	0.5999	0.767201	TRUE	3	25420254	0.0992982	7.93008e-06	GCST90199630	Phenylacetate levels	7059	2	TRUE	0.00281966	7059	FALSE	TRUE	0.00266023	19.9546
rs78580580	C	A	C	A	-0.294915	0.6031	0.017728	0.004996	FALSE	FALSE	FALSE	12	104844152	0.6404	0.3463	TRUE	12	104450374	0.0614523	1.59391e-06	GCST90199630	Phenylacetate levels	7059	2	TRUE	0.00325299	7059	FALSE	TRUE	0.00302911	23.0312
rs8001043	C	T	C	T	-0.0811984	0.1291	0.693867	0.5658	FALSE	FALSE	FALSE	13	35327976	0.0903	0.1528	TRUE	13	34753839	0.0177149	4.57013e-06	GCST90199630	Phenylacetate levels	7059	2	TRUE	0.00296829	7059	FALSE	TRUE	0.00280099	21.0096
rs116943713	G	A	G	A	0.209966	-0.2167	0.0274457	0.0259	FALSE	FALSE	FALSE	14	29087388	0.2839	0.4452	TRUE	14	28618182	0.0460722	5.18093e-06	GCST90199631	3-methyl-2-oxovalerate levels	8257	2	TRUE	0.00250964	8257	FALSE	TRUE	0.00235351	20.7692
rs12716450	T	C	T	C	0.295968	-0.0491	0.0128564	0.01685	FALSE	FALSE	FALSE	5	92814399	0.3465	0.8872	TRUE	5	93478693	0.065473	6.17051e-06	GCST90199631	3-methyl-2-oxovalerate levels	8257	2	TRUE	0.0024693	8257	FALSE	TRUE	0.00222341	20.4345
rs142174598	C	G	C	G	-0.420915	0.3356	0.00644455	0.002961	FALSE	TRUE	FALSE	17	32492560	0.8225	0.6832	TRUE	17	34165541	0.0935419	6.80344e-06	GCST90199631	3-methyl-2-oxovalerate levels	8257	2	TRUE	0.00244678	8257	FALSE	TRUE	0.00226884	20.2477
rs142461926	G	A	G	A	-0.220081	0.489	0.026332	0.008631	FALSE	FALSE	FALSE	14	26044660	0.4746	0.3029	TRUE	14	25575454	0.0468793	2.67075e-06	GCST90199631	3-methyl-2-oxovalerate levels	8257	2	TRUE	0.00266273	8257	FALSE	TRUE	0.00248365	22.0396
rs145992024	T	C	T	C	-0.347476	1.8349	0.0102986	0.001508	FALSE	FALSE	FALSE	12	24437927	1.172	0.1174	TRUE	12	24284993	0.0734813	2.2589e-06	GCST90199631	3-methyl-2-oxovalerate levels	8257	2	TRUE	0.00270149	8257	FALSE	TRUE	0.00246129	22.3612
rs183718435	A	C	A	C	-0.411296	-1.1941	0.0067402	0.001686	FALSE	FALSE	FALSE	9	14739180	1.1263	0.289	TRUE	9	14739182	0.091854	7.54471e-06	GCST90199631	3-methyl-2-oxovalerate levels	8257	2	TRUE	0.00242294	8257	FALSE	TRUE	0.00226503	20.0499
rs56107485	C	A	C	A	-0.154962	0.338	0.0606153	0.03157	FALSE	FALSE	FALSE	6	156838561	0.251	0.1781	TRUE	6	156517427	0.0310005	5.77179e-07	GCST90199631	3-methyl-2-oxovalerate levels	8257	2	TRUE	0.00301775	8257	FALSE	TRUE	0.00273468	24.9869
rs58693102	A	G	A	G	-0.187799	0.3707	0.0331267	0.03974	FALSE	FALSE	FALSE	21	41766824	0.2286	0.1049	TRUE	21	40394897	0.0414491	5.87507e-06	GCST90199631	3-methyl-2-oxovalerate levels	8257	2	TRUE	0.00248062	8257	FALSE	TRUE	0.00225925	20.5285
rs58729469	T	C	T	C	0.101193	-0.1728	0.159259	0.157	FALSE	FALSE	FALSE	11	36071833	0.1236	0.1622	TRUE	11	36050283	0.0201862	5.35894e-07	GCST90199631	3-methyl-2-oxovalerate levels	8257	2	TRUE	0.00303497	8257	FALSE	TRUE	0.00274219	25.13
rs6055350	C	G	C	G	-0.215685	0.2112	0.962906	0.9881	FALSE	TRUE	FALSE	20	839515	0.4039	0.600999	TRUE	20	858872	0.0396894	5.50013e-08	GCST90199631	3-methyl-2-oxovalerate levels	8257	2	TRUE	0.0035647	8257	FALSE	TRUE	0.00332321	29.5319
rs62524533	A	G	A	G	-0.110404	0.1598	0.101178	0.07364	FALSE	FALSE	FALSE	8	135052332	0.1695	0.3458	TRUE	8	134040089	0.0244676	6.41459e-06	GCST90199631	3-methyl-2-oxovalerate levels	8257	2	TRUE	0.00246037	8257	FALSE	TRUE	0.00221697	20.3604
rs6754181	C	T	C	T	0.0910083	0.0354	0.840543	0.7729	FALSE	FALSE	FALSE	2	29966380	0.1068	0.7403	TRUE	2	29743514	0.0204779	8.82143e-06	GCST90199631	3-methyl-2-oxovalerate levels	8257	2	TRUE	0.00238691	8257	FALSE	TRUE	0.00222022	19.7511
rs7660693	C	T	C	T	0.0791272	-0.0382	0.497027	0.4561	FALSE	FALSE	FALSE	4	89228383	0.0913	0.6753	TRUE	4	88307231	0.0148481	9.86958e-08	GCST90199631	3-methyl-2-oxovalerate levels	8257	2	TRUE	0.00342848	8257	FALSE	TRUE	0.00313045	28.3994
rs77291466	C	T	C	T	-0.12259	-0.0851	0.0806922	0.05267	FALSE	FALSE	FALSE	5	59621825	0.1983	0.667899	TRUE	5	60325998	0.0272328	6.74582e-06	GCST90199631	3-methyl-2-oxovalerate levels	8257	2	TRUE	0.00244875	8257	FALSE	TRUE	0.00222963	20.264
rs77876488	T	C	T	C	-0.177185	0.2599	0.0472576	0.06286	FALSE	FALSE	FALSE	18	10810831	0.1858	0.1618	TRUE	18	10810833	0.0350913	4.43549e-07	GCST90199631	3-methyl-2-oxovalerate levels	8257	2	TRUE	0.00307892	8257	FALSE	TRUE	0.00282703	25.495
rs10004542	G	A	G	A	0.0814848	0.0073	0.340258	0.3069	FALSE	FALSE	FALSE	4	4720455	0.0966	0.9398	TRUE	4	4718728	0.0176888	4.09376e-06	GCST90199632	Tartarate levels	7099	2	TRUE	0.00298116	7099	FALSE	TRUE	0.00298103	21.2205
rs10247649	G	A	G	A	-0.0826258	-0.0749	0.344838	0.3105	FALSE	FALSE	FALSE	7	95216247	0.0966	0.4382	TRUE	7	95586935	0.0178465	3.65988e-06	GCST90199632	Tartarate levels	7099	2	TRUE	0.00301121	7099	FALSE	TRUE	0.00308479	21.4351
rs10945808	T	C	T	C	-0.130904	-0.0311	0.0976838	0.07688	FALSE	FALSE	FALSE	6	162720194	0.168	0.8531	TRUE	6	162299162	0.0285309	4.47212e-06	GCST90199632	Tartarate levels	7099	2	TRUE	0.00295743	7099	FALSE	TRUE	0.00302077	21.0511
rs115272033	C	T	C	T	-0.170179	-0.0709	0.0492451	0.05503	FALSE	FALSE	FALSE	6	31850807	0.1964	0.718199	TRUE	6	31883030	0.0381431	8.13534e-06	GCST90199632	Tartarate levels	7099	2	TRUE	0.00279698	7099	FALSE	TRUE	0.0027119	19.9058
rs116626434	A	G	A	G	-0.149526	-0.1982	0.0721524	0.09156	FALSE	FALSE	FALSE	1	83641377	0.1577	0.2088	TRUE	1	83175694	0.0320676	3.11891e-06	GCST90199632	Tartarate levels	7099	2	TRUE	0.0030542	7099	FALSE	TRUE	0.00299358	21.7421
rs117483011	A	G	A	G	-0.157832	-0.2257	0.0595121	0.06903	FALSE	FALSE	FALSE	8	3196910	0.1766	0.2011	TRUE	8	3339388	0.0354548	8.52127e-06	GCST90199632	Tartarate levels	7099	2	TRUE	0.00278454	7099	FALSE	TRUE	0.00278855	19.8171
rs13089230	A	G	A	G	0.0825424	0.0133	0.621953	0.6045	FALSE	FALSE	FALSE	3	177554204	0.0914	0.8844	TRUE	3	177836416	0.0175787	2.65821e-06	GCST90199632	Tartarate levels	7099	2	TRUE	0.00309712	7099	FALSE	TRUE	0.00320396	22.0486
rs138430505	C	T	C	T	0.285026	0.2002	0.0178748	0.01526	FALSE	FALSE	FALSE	2	26178621	0.3669	0.5852	TRUE	2	25955752	0.0624394	4.9989e-06	GCST90199632	Tartarate levels	7099	2	TRUE	0.00292754	7099	FALSE	TRUE	0.00285238	20.8378
rs141660852	T	C	T	C	0.228649	-0.0351	0.029224	0.009725	FALSE	FALSE	FALSE	18	60032338	0.4512	0.9379	TRUE	18	62365105	0.0493121	3.53868e-06	GCST90199632	Tartarate levels	7099	2	TRUE	0.00302025	7099	FALSE	TRUE	0.00296638	21.4997
rs142959592	T	C	T	C	-0.373738	0.0806	0.0106022	0.01141	FALSE	FALSE	FALSE	11	76832372	0.4231	0.8489	TRUE	11	77121326	0.0817952	4.89608e-06	GCST90199632	Tartarate levels	7099	2	TRUE	0.00293311	7099	FALSE	TRUE	0.00293043	20.8775
rs142997067	G	C	G	C	0.608221	-0.5808	0.00388473	0.005484	FALSE	TRUE	FALSE	17	68339021	0.6178	0.3472	TRUE	17	70342880	0.134166	5.80553e-06	GCST90199632	Tartarate levels	7099	2	TRUE	0.0028874	7099	FALSE	TRUE	0.00286301	20.5512
rs143000803	T	A	T	A	0.368352	0.0453	0.0112878	0.04209	FALSE	TRUE	FALSE	7	126948038	0.2257	0.8409	TRUE	7	127307984	0.0789907	3.11275e-06	GCST90199632	Tartarate levels	7099	2	TRUE	0.00305471	7099	FALSE	TRUE	0.00302855	21.7457
rs146593632	T	C	T	C	0.370018	0.3639	0.010688	0.004229	FALSE	FALSE	FALSE	21	24211649	0.6869	0.5963	TRUE	21	22839328	0.0815327	5.67156e-06	GCST90199632	Tartarate levels	7099	2	TRUE	0.00289367	7099	FALSE	TRUE	0.00289538	20.596
rs17026163	T	C	T	C	-0.223964	0.4315	0.032701	0.02239	FALSE	FALSE	FALSE	2	102445645	0.2956	0.1444	TRUE	2	101829183	0.0470413	1.92634e-06	GCST90199632	Tartarate levels	7099	2	TRUE	0.00318374	7099	FALSE	TRUE	0.00317328	22.6672
rs298392	T	C	T	C	0.087711	-0.0595	0.28972	0.3134	FALSE	FALSE	FALSE	5	73847897	0.0964	0.5372	TRUE	5	74552072	0.0186612	2.59941e-06	GCST90199632	Tartarate levels	7099	2	TRUE	0.00310316	7099	FALSE	TRUE	0.00316626	22.0917
rs540278823	C	T	C	T	-0.210344	-0.1751	0.0322306	0.01333	FALSE	FALSE	FALSE	21	28543131	0.3895	0.653	TRUE	21	27170812	0.047106	7.99472e-06	GCST90199632	Tartarate levels	7099	2	TRUE	0.00280165	7099	FALSE	TRUE	0.00276014	19.9392
rs628038	C	T	C	T	-0.0783007	0.0972	0.386617	0.3604	FALSE	FALSE	FALSE	6	74325257	0.093	0.296	TRUE	6	73615534	0.0170337	4.2902e-06	GCST90199632	Tartarate levels	7099	2	TRUE	0.00296857	7099	FALSE	TRUE	0.00290786	21.1307
rs75583177	G	A	G	A	-0.145169	-0.2563	0.0701345	0.04239	FALSE	FALSE	FALSE	2	140644704	0.2194	0.2427	TRUE	2	139887135	0.032432	7.60113e-06	GCST90199632	Tartarate levels	7099	2	TRUE	0.00281515	7099	FALSE	TRUE	0.00274871	20.0355
rs76501568	T	C	T	C	-0.267429	-0.4438	0.02066	0.00972	FALSE	FALSE	FALSE	2	199959803	0.4465	0.3203	TRUE	2	199095080	0.0587195	5.2548e-06	GCST90199632	Tartarate levels	7099	2	TRUE	0.00291414	7099	FALSE	TRUE	0.00289408	20.7421
rs77798428	A	G	A	G	-0.318661	-0.3144	0.0184793	0.04446	FALSE	FALSE	FALSE	15	58668401	0.216	0.1455	TRUE	15	58376202	0.0614021	2.10597e-07	GCST90199632	Tartarate levels	7099	2	TRUE	0.00378069	7099	FALSE	TRUE	0.0036836	26.9334
rs79983252	A	C	A	C	0.236427	0.7609	0.0301043	0.01977	FALSE	FALSE	FALSE	1	175585513	0.3192	0.0171199	TRUE	1	175616377	0.0486249	1.16058e-06	GCST90199632	Tartarate levels	7099	2	TRUE	0.00332015	7099	FALSE	TRUE	0.00326421	23.6416
rs9948951	A	G	A	G	-0.0971868	0.1372	0.184827	0.1769	FALSE	FALSE	FALSE	18	8592788	0.1166	0.2393	TRUE	18	8592790	0.0214343	5.78302e-06	GCST90199632	Tartarate levels	7099	2	TRUE	0.00288845	7099	FALSE	TRUE	0.00284616	20.5587
rs10008401	C	T	C	T	0.0800086	0.0543	0.609542	0.6213	FALSE	FALSE	FALSE	4	117779937	0.0921	0.5555	TRUE	4	116858781	0.0170477	2.68944e-06	GCST90199633	Suberate (C8-DC) levels	6902	2	TRUE	0.00318206	6902	FALSE	TRUE	0.00304706	22.0263
rs11158833	G	A	G	A	-0.0922378	0.0632	0.759084	0.7571	FALSE	FALSE	FALSE	14	70578411	0.1045	0.545801	TRUE	14	70111694	0.0196709	2.74475e-06	GCST90199633	Suberate (C8-DC) levels	6902	2	TRUE	0.00317643	6902	FALSE	TRUE	0.00311174	21.9872
rs11705994	T	C	T	C	0.218723	-0.0676	0.0297142	0.07516	FALSE	FALSE	FALSE	3	73368081	0.1736	0.697	TRUE	3	73318930	0.0493421	9.30183e-06	GCST90199633	Suberate (C8-DC) levels	6902	2	TRUE	0.00283968	6902	FALSE	TRUE	0.00275856	19.6496
rs117499033	G	A	G	A	0.30721	-0.6208	0.0142545	0.01483	FALSE	FALSE	FALSE	18	42578174	0.3775	0.1	TRUE	18	44998209	0.0691456	8.87382e-06	GCST90199633	Suberate (C8-DC) levels	6902	2	TRUE	0.00285267	6902	FALSE	TRUE	0.00265227	19.7397
rs12555229	G	C	G	C	-0.0955533	0.0199	0.250852	0.3343	FALSE	TRUE	FALSE	9	138679911	0.0959	0.8353	TRUE	9	135788065	0.0196317	1.13142e-06	GCST90199633	Suberate (C8-DC) levels	6902	2	TRUE	0.00342167	6902	FALSE	TRUE	0.00343168	23.6906
rs140580838	A	G	A	G	0.308493	0.2611	0.0145645	0.02005	FALSE	FALSE	FALSE	8	109989934	0.3257	0.4227	TRUE	8	108977705	0.0695392	9.15411e-06	GCST90199633	Suberate (C8-DC) levels	6902	2	TRUE	0.0028441	6902	FALSE	TRUE	0.00273177	19.6803
rs141183746	C	A	C	A	0.161019	-0.1698	0.0572184	0.07012	FALSE	FALSE	FALSE	6	164343235	0.1771	0.3377	TRUE	6	163922203	0.0364413	9.93437e-06	GCST90199633	Suberate (C8-DC) levels	6902	2	TRUE	0.00282157	6902	FALSE	TRUE	0.00279725	19.5239
rs145406199	A	G	A	G	0.37263	0.2049	0.0101441	0.007386	FALSE	FALSE	FALSE	1	107803186	0.5401	0.7045	TRUE	1	107260564	0.0837642	8.64482e-06	GCST90199633	Suberate (C8-DC) levels	6902	2	TRUE	0.00285987	6902	FALSE	TRUE	0.0027885	19.7897
rs146529314	G	T	G	T	0.336938	0.4971	0.0147642	0.00249	FALSE	FALSE	FALSE	7	105648375	0.9001	0.580801	TRUE	7	106007929	0.0697181	1.34585e-06	GCST90199633	Suberate (C8-DC) levels	6902	2	TRUE	0.00337359	6902	FALSE	TRUE	0.00330278	23.3566
rs148863405	C	G	C	G	0.798698	0.0566	0.00217928	0.03111	FALSE	TRUE	FALSE	9	16581527	0.2657	0.8312	TRUE	9	16581529	0.178207	7.40014e-06	GCST90199633	Suberate (C8-DC) levels	6902	2	TRUE	0.00290271	6902	FALSE	TRUE	0.00277435	20.087
rs1551619	T	C	T	C	-0.0957862	-0.02	0.230903	0.147	FALSE	FALSE	FALSE	17	73885805	0.1259	0.8736	TRUE	17	75889724	0.0197795	1.28083e-06	GCST90199633	Suberate (C8-DC) levels	6902	2	TRUE	0.00338729	6902	FALSE	TRUE	0.00325872	23.4518
rs17738405	C	T	C	T	-0.193637	-0.1547	0.0453877	0.0204	FALSE	FALSE	FALSE	7	3275523	0.319	0.6277	TRUE	7	3235891	0.0395206	9.60098e-07	GCST90199633	Suberate (C8-DC) levels	6902	2	TRUE	0.00346715	6902	FALSE	TRUE	0.00324917	24.0065
rs189725310	T	C	T	C	-0.167962	0.0645	0.0547126	0.05202	FALSE	FALSE	FALSE	2	209613230	0.2007	0.748001	TRUE	2	208748506	0.0363969	3.9362e-06	GCST90199633	Suberate (C8-DC) levels	6902	2	TRUE	0.00307685	6902	FALSE	TRUE	0.00291812	21.2958
rs191920017	A	G	A	G	-0.399312	-1.0847	0.00922782	0.001671	FALSE	FALSE	FALSE	22	22632026	1.098	0.3232	TRUE	22	22277644	0.0879247	5.58496e-06	GCST90199633	Suberate (C8-DC) levels	6902	2	TRUE	0.00298028	6902	FALSE	TRUE	0.0029156	20.6254
rs34357043	G	T	G	T	0.266628	-0.0236	0.0233082	0.03836	FALSE	FALSE	FALSE	4	31927358	0.237	0.9207	TRUE	4	31925736	0.0551228	1.31829e-06	GCST90199633	Suberate (C8-DC) levels	6902	2	TRUE	0.00337932	6902	FALSE	TRUE	0.00323674	23.3964
rs35904890	T	C	T	C	-0.227287	0.3271	0.0284364	0.01995	FALSE	FALSE	FALSE	11	8670776	0.3242	0.3131	TRUE	11	8649229	0.0499103	5.26594e-06	GCST90199633	Suberate (C8-DC) levels	6902	2	TRUE	0.00299651	6902	FALSE	TRUE	0.00285447	20.7381
rs4689177	T	C	T	C	0.108829	-0.0355	0.144896	0.1453	FALSE	FALSE	FALSE	4	4594474	0.1265	0.7791	TRUE	4	4592747	0.023723	4.48615e-06	GCST90199633	Suberate (C8-DC) levels	6902	2	TRUE	0.00304073	6902	FALSE	TRUE	0.00293491	21.0451
rs4695288	T	C	T	C	0.200323	0.0327	0.965304	0.9831	FALSE	FALSE	FALSE	4	47854773	0.3458	0.9247	TRUE	4	47852756	0.0453191	9.85766e-06	GCST90199633	Suberate (C8-DC) levels	6902	2	TRUE	0.00282372	6902	FALSE	TRUE	0.00268804	19.5389
rs539316238	T	C	T	C	-0.273918	-0.1508	0.0202821	0.0336	FALSE	FALSE	FALSE	6	18011697	0.2536	0.552199	TRUE	6	18011466	0.059083	3.54953e-06	GCST90199633	Suberate (C8-DC) levels	6902	2	TRUE	0.00310539	6902	FALSE	TRUE	0.00298185	21.4939
rs6914551	C	T	C	T	-0.366135	0.0738	0.011276	0.09006	FALSE	FALSE	FALSE	6	107134706	0.1603	0.6453	TRUE	6	106686831	0.0791195	3.69883e-06	GCST90199633	Suberate (C8-DC) levels	6902	2	TRUE	0.003094	6902	FALSE	TRUE	0.00298912	21.4149
rs6923178	G	C	G	C	0.121756	0.0651	0.119895	0.1698	FALSE	TRUE	FALSE	6	80393740	0.1193	0.5852	TRUE	6	79684023	0.025941	2.68478e-06	GCST90199633	Suberate (C8-DC) levels	6902	2	TRUE	0.00318254	6902	FALSE	TRUE	0.00312857	22.0296
rs72777931	A	G	A	G	0.336072	-0.032	0.0147465	0.03573	FALSE	FALSE	FALSE	16	23868994	0.2476	0.8972	TRUE	16	23857673	0.0690214	1.12109e-06	GCST90199633	Suberate (C8-DC) levels	6902	2	TRUE	0.00342419	6902	FALSE	TRUE	0.00328195	23.7081
rs7616744	A	G	A	G	-0.0876962	-0.0199	0.223816	0.3107	FALSE	FALSE	FALSE	3	24781687	0.0967	0.8371	TRUE	3	24740196	0.0198179	9.63944e-06	GCST90199633	Suberate (C8-DC) levels	6902	2	TRUE	0.00282987	6902	FALSE	TRUE	0.00267207	19.5815
rs78440527	G	A	G	A	0.199278	0.3749	0.0359116	0.01868	FALSE	FALSE	FALSE	4	102786047	0.3289	0.2544	TRUE	4	101864890	0.0447114	8.31185e-06	GCST90199633	Suberate (C8-DC) levels	6902	2	TRUE	0.00287068	6902	FALSE	TRUE	0.0027498	19.8647
rs848290	T	A	T	A	-0.165088	0.4437	0.068549	0.04515	FALSE	TRUE	FALSE	2	58389182	0.218	0.0418196	TRUE	2	58162047	0.0330302	5.79013e-07	GCST90199633	Suberate (C8-DC) levels	6902	2	TRUE	0.00360736	6902	FALSE	TRUE	0.00348034	24.9809
rs9313297	G	A	G	A	0.0991772	-0.0449	0.172813	0.1846	FALSE	FALSE	FALSE	5	165405228	0.1154	0.697199	TRUE	5	165978223	0.0219344	6.13931e-06	GCST90199633	Suberate (C8-DC) levels	6902	2	TRUE	0.00295419	6902	FALSE	TRUE	0.00281212	20.4443
rs9406110	A	G	A	G	-0.0894199	0.1847	0.229681	0.2311	FALSE	FALSE	FALSE	6	8237195	0.1064	0.0825392	TRUE	6	8236962	0.0200898	8.54658e-06	GCST90199633	Suberate (C8-DC) levels	6902	2	TRUE	0.00286301	6902	FALSE	TRUE	0.0028294	19.8115
rs1040519	G	A	G	A	-0.0818991	0.0719	0.708369	0.6186	FALSE	FALSE	FALSE	6	9542566	0.0926	0.4377	TRUE	6	9542333	0.0168315	1.13978e-06	GCST90199634	5-hydroxylysine levels	8128	2	TRUE	0.00290517	8128	FALSE	TRUE	0.00277129	23.6762
rs10877499	C	T	C	T	0.085716	-0.1423	0.212153	0.1266	FALSE	FALSE	FALSE	12	61419283	0.133	0.2848	TRUE	12	61025502	0.0188366	5.35153e-06	GCST90199634	5-hydroxylysine levels	8128	2	TRUE	0.00254177	8128	FALSE	TRUE	0.00245609	20.7071
rs113983401	C	G	C	G	0.161297	-0.2601	0.0498823	0.01489	FALSE	TRUE	FALSE	16	87671572	0.3607	0.4708	TRUE	16	87637966	0.0354213	5.27173e-06	GCST90199634	5-hydroxylysine levels	8128	2	TRUE	0.00254531	8128	FALSE	TRUE	0.00246608	20.7359
rs115469488	A	G	A	G	-0.663355	-0.6782	0.00284936	0.01038	FALSE	FALSE	FALSE	22	23109411	0.4599	0.1403	TRUE	22	22766918	0.14407	4.13661e-06	GCST90199634	5-hydroxylysine levels	8128	2	TRUE	0.00260218	8128	FALSE	TRUE	0.00250052	21.2004
rs117462872	G	A	G	A	0.286413	0.0563	0.014046	0.02668	FALSE	FALSE	FALSE	8	143038991	0.2805	0.8409	TRUE	8	141957630	0.0645828	9.21479e-06	GCST90199634	5-hydroxylysine levels	8128	2	TRUE	0.00241449	8128	FALSE	TRUE	0.00227209	19.6676
rs12499749	A	G	A	G	0.176873	-0.0459	0.0455162	0.03634	FALSE	FALSE	FALSE	4	30327380	0.2367	0.8462	TRUE	4	30325758	0.0364889	1.25139e-06	GCST90199634	5-hydroxylysine levels	8128	2	TRUE	0.00288317	8128	FALSE	TRUE	0.00271824	23.4964
rs12901358	C	T	C	T	0.070543	-0.0542	0.387751	0.4917	FALSE	FALSE	FALSE	15	99173481	0.0894	0.5446	TRUE	15	98630252	0.0157671	7.67443e-06	GCST90199634	5-hydroxylysine levels	8128	2	TRUE	0.0024573	8128	FALSE	TRUE	0.00236276	20.0172
rs1330804	A	G	A	G	-0.0735292	0.0874	0.405292	0.4377	FALSE	FALSE	FALSE	6	113560198	0.0908	0.3356	TRUE	6	113238996	0.0164301	7.63159e-06	GCST90199634	5-hydroxylysine levels	8128	2	TRUE	0.00245863	8128	FALSE	TRUE	0.00260628	20.0281
rs139663065	T	C	T	C	0.281865	0.1531	0.0148944	0.004489	FALSE	FALSE	FALSE	1	14729438	0.7161	0.8308	TRUE	1	14402942	0.0631701	8.11986e-06	GCST90199634	5-hydroxylysine levels	8128	2	TRUE	0.0024441	8128	FALSE	TRUE	0.00233141	19.9094
rs140233308	T	G	T	G	0.320974	-1.1151	0.0116409	0.001097	FALSE	FALSE	FALSE	9	84425633	1.3564	0.411	TRUE	9	81810718	0.0719087	8.05839e-06	GCST90199634	5-hydroxylysine levels	8128	2	TRUE	0.00244589	8128	FALSE	TRUE	0.00237067	19.924
rs144429282	T	C	T	C	0.387083	0.0199	0.0119106	0.02782	FALSE	FALSE	FALSE	3	30138454	0.2763	0.9426	TRUE	3	30096963	0.0705729	4.13767e-08	GCST90199634	5-hydroxylysine levels	8128	2	TRUE	0.00368851	8128	FALSE	TRUE	0.0035267	30.0838
rs1502069	T	C	T	C	-0.0811985	0.1475	0.764257	0.7355	FALSE	FALSE	FALSE	13	87110325	0.1012	0.1449	TRUE	13	86458070	0.0181157	7.38717e-06	GCST90199634	5-hydroxylysine levels	8128	2	TRUE	0.00246625	8128	FALSE	TRUE	0.00237577	20.0903
rs17533872	T	C	T	C	0.0752854	-0.1289	0.424131	0.3795	FALSE	FALSE	FALSE	13	42215563	0.0923	0.1625	TRUE	13	41641427	0.0158196	1.94553e-06	GCST90199634	5-hydroxylysine levels	8128	2	TRUE	0.00277936	8128	FALSE	TRUE	0.0027687	22.648
rs3819547	C	G	C	G	-0.124927	0.0478	0.0878938	0.05014	FALSE	TRUE	FALSE	14	72931753	0.2	0.8112	TRUE	14	72465045	0.0272675	4.61627e-06	GCST90199634	5-hydroxylysine levels	8128	2	TRUE	0.00257647	8128	FALSE	TRUE	0.00250234	20.9905
rs3885951	G	A	G	A	0.578606	-0.0195	0.0990508	0.06356	FALSE	FALSE	FALSE	15	78825917	0.1825	0.9151	TRUE	15	78533575	0.0249628	7.46543e-119	GCST90199634	5-hydroxylysine levels	8128	2	TRUE	0.0620152	8128	FALSE	TRUE	0.0597522	537.254
rs41322846	C	G	C	G	0.113555	-0.2583	0.0998263	0.06085	FALSE	TRUE	FALSE	12	96904105	0.1844	0.1614	TRUE	12	96510327	0.0256097	9.24784e-06	GCST90199634	5-hydroxylysine levels	8128	2	TRUE	0.00241367	8128	FALSE	TRUE	0.00231747	19.6609
rs55700529	A	G	A	G	0.292762	-0.0688	0.0170546	0.02248	FALSE	FALSE	FALSE	1	18177914	0.3054	0.8217	TRUE	1	17851418	0.0593343	8.05186e-07	GCST90199634	5-hydroxylysine levels	8128	2	TRUE	0.00298704	8128	FALSE	TRUE	0.00287363	24.3454
rs58374597	A	T	A	T	0.610277	0.0374	0.0158799	0.01858	FALSE	TRUE	FALSE	15	78709933	0.3352	0.9111	TRUE	15	78417591	0.0609732	1.39229e-23	GCST90199634	5-hydroxylysine levels	8128	2	TRUE	0.0121781	8128	FALSE	TRUE	0.0116407	100.179
rs6495304	A	G	A	G	0.266767	0.1014	0.973048	0.9363	FALSE	FALSE	FALSE	15	78800416	0.1851	0.584	TRUE	15	78508074	0.0475445	2.01281e-08	GCST90199634	5-hydroxylysine levels	8128	2	TRUE	0.00385929	8128	FALSE	TRUE	0.00373267	31.4821
rs661331	T	A	T	A	0.112287	0.0614	0.103335	0.1505	FALSE	TRUE	FALSE	13	30508112	0.1249	0.6233	TRUE	13	29933975	0.025189	8.28197e-06	GCST90199634	5-hydroxylysine levels	8128	2	TRUE	0.00243949	8128	FALSE	TRUE	0.0023365	19.8718
rs73248769	C	T	C	T	0.397814	0.4872	0.00837335	0.01737	FALSE	FALSE	FALSE	8	32128722	0.3389	0.1506	TRUE	8	32271206	0.0842519	2.33854e-06	GCST90199634	5-hydroxylysine levels	8128	2	TRUE	0.00273611	8128	FALSE	TRUE	0.00262807	22.2947
rs73429419	T	C	T	C	-0.0978899	-0.0264	0.150779	0.1282	FALSE	FALSE	FALSE	8	139384849	0.133	0.8426	TRUE	8	138372606	0.0214524	5.03982e-06	GCST90199634	5-hydroxylysine levels	8128	2	TRUE	0.00255585	8128	FALSE	TRUE	0.00245396	20.8221
rs74582811	G	A	G	A	0.227003	0.2985	0.0289046	0.05315	FALSE	FALSE	FALSE	15	79258938	0.2026	0.1407	TRUE	15	78966596	0.0458676	7.45581e-07	GCST90199634	5-hydroxylysine levels	8128	2	TRUE	0.00300516	8128	FALSE	TRUE	0.00289282	24.4935
rs76751577	A	G	A	G	0.322064	0.026	0.0116681	0.005929	FALSE	FALSE	FALSE	1	234443838	0.5962	0.9652	TRUE	1	234308092	0.0713328	6.333e-06	GCST90199634	5-hydroxylysine levels	8128	2	TRUE	0.00250231	8128	FALSE	TRUE	0.00239231	20.3848
rs78818599	G	T	G	T	-0.215533	-0.0969	0.0250279	0.05171	FALSE	FALSE	FALSE	2	180740586	0.2069	0.639501	TRUE	2	179875859	0.0487937	9.99777e-06	GCST90199634	5-hydroxylysine levels	8128	2	TRUE	0.00239542	8128	FALSE	TRUE	0.00226712	19.5119
rs9341222	C	T	C	T	0.230094	-0.6777	0.0234238	0.03534	FALSE	FALSE	FALSE	2	217529410	0.2561	0.00813205	TRUE	2	216664687	0.0513898	7.55513e-06	GCST90199634	5-hydroxylysine levels	8128	2	TRUE	0.00246099	8128	FALSE	TRUE	0.00242217	20.0473
rs9559451	C	T	C	T	-0.0752947	-0.1271	0.664775	0.7818	FALSE	FALSE	FALSE	13	109625863	0.1075	0.2368	TRUE	13	108973515	0.0165065	5.07846e-06	GCST90199634	5-hydroxylysine levels	8128	2	TRUE	0.00255406	8128	FALSE	TRUE	0.00252679	20.8074
rs999856	A	G	A	G	-0.215444	-0.474	0.0257376	0.0336	FALSE	FALSE	FALSE	10	14061696	0.2497	0.0576899	TRUE	10	14019697	0.0485076	8.93524e-06	GCST90199634	5-hydroxylysine levels	8128	2	TRUE	0.00242169	8128	FALSE	TRUE	0.00232778	19.7265
rs10073658	G	A	G	A	0.104011	0.1671	0.136043	0.07761	FALSE	FALSE	FALSE	18	49270247	0.1664	0.3151	TRUE	18	51743877	0.0231405	6.96524e-06	GCST90199635	3-phenylpropionate hydrocinnamate levels	7925	2	TRUE	0.00254342	7925	FALSE	TRUE	0.00254306	20.2029
rs112264683	C	T	C	T	0.368503	-0.1619	0.00914634	0.03767	FALSE	FALSE	FALSE	18	1098669	0.2389	0.498	TRUE	18	1098668	0.0824753	7.89377e-06	GCST90199635	3-phenylpropionate hydrocinnamate levels	7925	2	TRUE	0.00251334	7925	FALSE	TRUE	0.00246132	19.9634
rs112307471	A	G	A	G	-0.238964	0.6554	0.0250225	0.01344	FALSE	FALSE	FALSE	1	204423195	0.3955	0.0974496	TRUE	1	204454067	0.0506661	2.40006e-06	GCST90199635	3-phenylpropionate hydrocinnamate levels	7925	2	TRUE	0.00279977	7925	FALSE	TRUE	0.00278625	22.2449
rs112423294	A	G	A	G	-0.402137	0.1643	0.00782144	0.005022	FALSE	FALSE	FALSE	14	49302228	0.6628	0.8042	TRUE	14	48833025	0.0883872	5.37163e-06	GCST90199635	3-phenylpropionate hydrocinnamate levels	7925	2	TRUE	0.00260583	7925	FALSE	TRUE	0.00250989	20.7
rs116511059	T	C	T	C	0.400938	2.4856	0.0094268	0.003656	FALSE	FALSE	FALSE	5	27584626	0.8232	0.00253099	TRUE	5	27584519	0.0799895	5.37602e-07	GCST90199635	3-phenylpropionate hydrocinnamate levels	7925	2	TRUE	0.003161	7925	FALSE	TRUE	0.00300217	25.124
rs12929353	A	G	A	G	-0.396283	0.0287	0.00898891	0.01425	FALSE	FALSE	FALSE	16	1239810	0.3847	0.9406	TRUE	16	1189810	0.0827237	1.6642e-06	GCST90199635	3-phenylpropionate hydrocinnamate levels	7925	2	TRUE	0.00288805	7925	FALSE	TRUE	0.00279786	22.9483
rs13283163	A	G	A	G	0.170526	-0.1064	0.0526149	0.03232	FALSE	FALSE	FALSE	9	3389660	0.2561	0.677699	TRUE	9	3389660	0.0347529	9.25742e-07	GCST90199635	3-phenylpropionate hydrocinnamate levels	7925	2	TRUE	0.00302964	7925	FALSE	TRUE	0.00289899	24.0768
rs141685561	T	C	T	C	-0.143423	0.4195	0.0739347	0.03206	FALSE	FALSE	FALSE	11	23913166	0.2494	0.0925295	TRUE	11	23891620	0.0298661	1.56938e-06	GCST90199635	3-phenylpropionate hydrocinnamate levels	7925	2	TRUE	0.00290221	7925	FALSE	TRUE	0.00281681	23.0611
rs143985394	G	A	G	A	-0.240823	0	0.0216392	0.03131	FALSE	FALSE	FALSE	19	14949367	0.2584	1	TRUE	19	14838555	0.0541185	8.59042e-06	GCST90199635	3-phenylpropionate hydrocinnamate levels	7925	2	TRUE	0.00249305	7925	FALSE	TRUE	0.00245565	19.8018
rs145409686	C	T	C	T	-0.550427	-0.0022	0.0041228	0.04707	FALSE	FALSE	FALSE	2	28551449	0.2126	0.9919	TRUE	2	28328582	0.120275	4.73054e-06	GCST90199635	3-phenylpropionate hydrocinnamate levels	7925	2	TRUE	0.00263641	7925	FALSE	TRUE	0.00248787	20.9435
rs146175767	T	C	T	C	-0.121342	-0.2983	0.0945706	0.06624	FALSE	FALSE	FALSE	4	86994494	0.1778	0.0933899	TRUE	4	86073341	0.0264241	4.38776e-06	GCST90199635	3-phenylpropionate hydrocinnamate levels	7925	2	TRUE	0.00265447	7925	FALSE	TRUE	0.00252152	21.0873
rs147941428	G	A	G	A	-0.340237	0.001	0.0130043	0.05677	FALSE	FALSE	FALSE	7	5805658	0.1982	0.9959	TRUE	7	5766027	0.0690333	8.28252e-07	GCST90199635	3-phenylpropionate hydrocinnamate levels	7925	2	TRUE	0.00305652	7925	FALSE	TRUE	0.00297163	24.291
rs148153141	G	A	G	A	-0.27871	0.8868	0.0199163	0.004244	FALSE	FALSE	FALSE	16	20437911	0.6656	0.1827	TRUE	16	20426589	0.0551887	4.41503e-07	GCST90199635	3-phenylpropionate hydrocinnamate levels	7925	2	TRUE	0.00320863	7925	FALSE	TRUE	0.00303254	25.5038
rs17767728	C	T	C	T	0.0909404	0.1571	0.194635	0.1686	FALSE	FALSE	FALSE	2	134455375	0.1198	0.1899	TRUE	2	133697804	0.0194777	3.02745e-06	GCST90199635	3-phenylpropionate hydrocinnamate levels	7925	2	TRUE	0.00274382	7925	FALSE	TRUE	0.00259273	21.7991
rs187719086	T	C	T	C	-0.29344	-0.08	0.0137168	0.05495	FALSE	FALSE	FALSE	4	46003745	0.1992	0.687999	TRUE	4	46001728	0.0662578	9.47782e-06	GCST90199635	3-phenylpropionate hydrocinnamate levels	7925	2	TRUE	0.00246946	7925	FALSE	TRUE	0.00232982	19.6139
rs191187061	T	C	T	C	-0.304207	0.4266	0.0178844	0.01907	FALSE	FALSE	FALSE	1	156497048	0.3306	0.1969	TRUE	1	156527256	0.0586874	2.1775e-07	GCST90199635	3-phenylpropionate hydrocinnamate levels	7925	2	TRUE	0.00337978	7925	FALSE	TRUE	0.00325091	26.8688
rs2186671	G	A	G	A	-0.0760014	-0.0114	0.448059	0.5224	FALSE	FALSE	FALSE	11	109278427	0.0901	0.8993	TRUE	11	109407701	0.016068	2.24527e-06	GCST90199635	3-phenylpropionate hydrocinnamate levels	7925	2	TRUE	0.00281582	7925	FALSE	TRUE	0.00285694	22.3728
rs34927101	T	C	T	C	0.294909	0.3589	0.0178774	0.01984	FALSE	FALSE	FALSE	16	20444695	0.3231	0.2667	TRUE	16	20433373	0.0587005	5.06156e-07	GCST90199635	3-phenylpropionate hydrocinnamate levels	7925	2	TRUE	0.00317557	7925	FALSE	TRUE	0.00305405	25.2402
rs4812445	G	A	G	A	-0.0994662	0.0737	0.253933	0.2751	FALSE	FALSE	FALSE	20	39238736	0.101	0.466	TRUE	20	40610096	0.0192108	2.24745e-07	GCST90199635	3-phenylpropionate hydrocinnamate levels	7925	2	TRUE	0.00337212	7925	FALSE	TRUE	0.00374868	26.8077
rs62058082	T	C	T	C	-0.105084	-0.1268	0.168677	0.2281	FALSE	FALSE	FALSE	17	12782669	0.1077	0.2387	TRUE	17	12879352	0.0220071	1.7969e-06	GCST90199635	3-phenylpropionate hydrocinnamate levels	7925	2	TRUE	0.00286952	7925	FALSE	TRUE	0.00309691	22.8007
rs73478203	G	A	G	A	0.0825426	-0.2645	0.230375	0.2372	FALSE	FALSE	FALSE	6	80327007	0.1053	0.0119801	TRUE	6	79617290	0.0184542	7.71921e-06	GCST90199635	3-phenylpropionate hydrocinnamate levels	7925	2	TRUE	0.00251873	7925	FALSE	TRUE	0.00241602	20.0063
rs74432647	T	C	T	C	0.150663	0.108	0.0724275	0.07107	FALSE	FALSE	FALSE	2	225722826	0.1744	0.536	TRUE	2	224858109	0.0304065	7.23414e-07	GCST90199635	3-phenylpropionate hydrocinnamate levels	7925	2	TRUE	0.00308921	7925	FALSE	TRUE	0.00304996	24.5516
rs75223710	T	C	T	C	-0.219819	0.2248	0.0257673	0.03854	FALSE	FALSE	FALSE	1	246287351	0.2307	0.3299	TRUE	1	246124049	0.0494675	8.84241e-06	GCST90199635	3-phenylpropionate hydrocinnamate levels	7925	2	TRUE	0.00248611	7925	FALSE	TRUE	0.00242601	19.7465
rs77831208	T	C	T	C	0.249552	0.2301	0.0208412	0.02433	FALSE	FALSE	FALSE	3	110384745	0.2901	0.4276	TRUE	3	110665898	0.0549664	5.62337e-06	GCST90199635	3-phenylpropionate hydrocinnamate levels	7925	2	TRUE	0.00259483	7925	FALSE	TRUE	0.00254172	20.6124
rs78674307	G	T	G	T	-0.150826	0.0156	0.0557029	0.02904	FALSE	FALSE	FALSE	3	43567237	0.2661	0.9533	TRUE	3	43525745	0.0340435	9.40626e-06	GCST90199635	3-phenylpropionate hydrocinnamate levels	7925	2	TRUE	0.00247127	7925	FALSE	TRUE	0.00239314	19.6284
rs79970883	T	C	T	C	-0.195098	-0.068	0.042993	0.06712	FALSE	FALSE	FALSE	13	84957094	0.1817	0.7082	TRUE	13	84382959	0.03888	5.2225e-07	GCST90199635	3-phenylpropionate hydrocinnamate levels	7925	2	TRUE	0.003168	7925	FALSE	TRUE	0.00313219	25.1798
rs9510299	C	G	C	G	-0.0736478	-0.1515	0.359614	0.3413	FALSE	TRUE	FALSE	13	23288633	0.0945	0.1088	TRUE	13	22714494	0.01656	8.69424e-06	GCST90199635	3-phenylpropionate hydrocinnamate levels	7925	2	TRUE	0.00249016	7925	FALSE	TRUE	0.0024982	19.7788
rs10216901	T	C	T	C	-0.092585	0.0049	0.372432	0.3799	FALSE	FALSE	FALSE	8	39804593	0.0918	0.9578	TRUE	8	39947074	0.0153069	1.4614e-09	GCST90199636	Kynurenine levels	8244	2	TRUE	0.00441927	8244	FALSE	TRUE	0.004007	36.5853
rs10516101	T	C	T	C	-0.123617	0.1941	0.0812102	0.08258	FALSE	FALSE	FALSE	5	173066731	0.1621	0.2311	TRUE	5	173639728	0.0269608	4.53863e-06	GCST90199636	Kynurenine levels	8244	2	TRUE	0.0025442	8244	FALSE	TRUE	0.00228041	21.0228
rs10883982	C	A	C	A	-0.0787528	-0.1571	0.22765	0.2171	FALSE	FALSE	FALSE	10	105974333	0.1084	0.1473	TRUE	10	104214575	0.0174501	6.39098e-06	GCST90199636	Kynurenine levels	8244	2	TRUE	0.00246508	8244	FALSE	TRUE	0.00218094	20.3674
rs11055387	C	G	C	G	-0.145349	-0.1022	0.0566212	0.02334	FALSE	TRUE	FALSE	12	13519996	0.2927	0.726999	TRUE	12	13367062	0.0321909	6.32541e-06	GCST90199636	Kynurenine levels	8244	2	TRUE	0.00246747	8244	FALSE	TRUE	0.00225694	20.3872
rs116794445	A	G	A	G	-0.322608	-0.9111	0.0110504	0.002721	FALSE	FALSE	FALSE	5	13502023	0.8628	0.291	TRUE	5	13501913	0.0709539	5.44861e-06	GCST90199636	Kynurenine levels	8244	2	TRUE	0.00250194	8244	FALSE	TRUE	0.00227474	20.6727
rs17240098	T	G	T	G	0.148969	0.3027	0.0553582	0.02835	FALSE	FALSE	FALSE	6	52135722	0.2674	0.2577	TRUE	6	52270924	0.0327399	5.36261e-06	GCST90199636	Kynurenine levels	8244	2	TRUE	0.00250562	8244	FALSE	TRUE	0.00232098	20.7032
rs17287314	A	T	A	T	-0.0741746	-0.0255	0.297359	0.3053	FALSE	TRUE	FALSE	7	105606500	0.0975	0.7939	TRUE	7	105966054	0.0165025	6.96562e-06	GCST90199636	Kynurenine levels	8244	2	TRUE	0.0024452	8244	FALSE	TRUE	0.00229908	20.2028
rs3184504	C	T	C	T	-0.108142	0.1203	0.513669	0.5907	FALSE	FALSE	FALSE	12	111884608	0.0905	0.1836	TRUE	12	111446804	0.0148104	2.83947e-13	GCST90199636	Kynurenine levels	8244	2	TRUE	0.00642721	8244	FALSE	TRUE	0.00584298	53.3157
rs34519073	A	G	A	G	0.071803	0.0917	0.311375	0.3271	FALSE	FALSE	FALSE	22	49539331	0.095	0.3346	TRUE	22	49143607	0.0160729	7.92019e-06	GCST90199636	Kynurenine levels	8244	2	TRUE	0.00241554	8244	FALSE	TRUE	0.00221096	19.9571
rs35223481	A	T	A	T	-0.105966	-0.3607	0.112435	0.1306	FALSE	TRUE	FALSE	14	95012757	0.1341	0.007172	TRUE	14	94546420	0.0235442	6.77162e-06	GCST90199636	Kynurenine levels	8244	2	TRUE	0.0024517	8244	FALSE	TRUE	0.00224112	20.2565
rs4843270	A	C	A	C	0.205627	0.0467	0.265349	0.229	FALSE	FALSE	FALSE	16	87878072	0.1057	0.658801	TRUE	16	87844466	0.0165261	1.53431e-35	GCST90199636	Kynurenine levels	8244	2	TRUE	0.0184376	8244	FALSE	TRUE	0.016485	154.817
rs55879891	A	C	A	C	0.101148	0.119	0.137167	0.1739	FALSE	FALSE	FALSE	8	128368933	0.1188	0.3164	TRUE	8	127356687	0.0215999	2.83001e-06	GCST90199636	Kynurenine levels	8244	2	TRUE	0.00265353	8244	FALSE	TRUE	0.0024217	21.9286
rs61825638	T	C	T	C	0.130031	-0.0394	0.246402	0.2346	FALSE	FALSE	FALSE	1	241713402	0.106	0.7098	TRUE	1	241550102	0.0171027	2.89497e-14	GCST90199636	Kynurenine levels	8244	2	TRUE	0.00696461	8244	FALSE	TRUE	0.00627925	57.8049
rs6440053	A	T	A	T	0.0964971	0.0419	0.842367	0.8244	FALSE	TRUE	FALSE	3	141659512	0.1176	0.721601	TRUE	3	141940670	0.0204102	2.26858e-06	GCST90199636	Kynurenine levels	8244	2	TRUE	0.00270474	8244	FALSE	TRUE	0.0024729	22.3529
rs6481144	C	A	C	A	-0.21192	-0.5936	0.971072	0.9726	FALSE	FALSE	FALSE	10	56900393	0.2716	0.0288403	TRUE	10	55140633	0.0450635	2.56748e-06	GCST90199636	Kynurenine levels	8244	2	TRUE	0.00267607	8244	FALSE	TRUE	0.00252315	22.1154
rs6540080	A	G	A	G	-0.107927	-0.0404	0.287217	0.3548	FALSE	FALSE	FALSE	16	87818569	0.0938	0.667	TRUE	16	87784963	0.0164258	5.01151e-11	GCST90199636	Kynurenine levels	8244	2	TRUE	0.00521081	8244	FALSE	TRUE	0.00476933	43.1725
rs72761290	A	C	A	C	0.135722	0.0755	0.0752681	0.07609	FALSE	FALSE	FALSE	9	133278880	0.1716	0.6598	TRUE	9	130403493	0.0286233	2.11975e-06	GCST90199636	Kynurenine levels	8244	2	TRUE	0.00272048	8244	FALSE	TRUE	0.00256423	22.4834
rs75973738	A	T	A	T	-0.194072	-0.1487	0.0423521	0.06831	FALSE	TRUE	FALSE	14	85184931	0.1783	0.4044	TRUE	14	84718587	0.0374159	2.13841e-07	GCST90199636	Kynurenine levels	8244	2	TRUE	0.00325361	8244	FALSE	TRUE	0.00305518	26.9038
rs79435381	A	G	A	G	-0.166018	-0.0369	0.0418438	0.06633	FALSE	FALSE	FALSE	1	76308431	0.1804	0.8381	TRUE	1	75842746	0.0368091	6.4752e-06	GCST90199636	Kynurenine levels	8244	2	TRUE	0.00246205	8244	FALSE	TRUE	0.00221008	20.3423
rs9821445	C	T	C	T	0.0994985	-0.0484	0.147783	0.1188	FALSE	FALSE	FALSE	3	183937619	0.1381	0.726099	TRUE	3	184219831	0.0206581	1.46142e-06	GCST90199636	Kynurenine levels	8244	2	TRUE	0.00280672	8244	FALSE	TRUE	0.00249366	23.1981
rs9909552	G	C	G	C	0.0692728	-0.1525	0.37961	0.4003	FALSE	TRUE	FALSE	17	35191961	0.0914	0.0952906	TRUE	17	36834695	0.0155536	8.43552e-06	GCST90199636	Kynurenine levels	8244	2	TRUE	0.00240097	8244	FALSE	TRUE	0.00226026	19.8364
rs9933330	T	C	T	C	-0.103406	-0.2335	0.180459	0.2248	FALSE	FALSE	FALSE	16	20366810	0.1073	0.0295202	TRUE	16	20355488	0.0193124	8.58377e-08	GCST90199636	Kynurenine levels	8244	2	TRUE	0.0034664	8244	FALSE	TRUE	0.00316279	28.6694
rs9988529	C	T	C	T	-0.180183	0.0317	0.042129	0.1165	FALSE	FALSE	FALSE	1	63660366	0.1412	0.8222	TRUE	1	63194695	0.036929	1.06523e-06	GCST90199636	Kynurenine levels	8244	2	TRUE	0.0028801	8244	FALSE	TRUE	0.00262027	23.8063
rs10168931	A	G	A	G	0.123014	0.0539	0.224014	0.1778	FALSE	FALSE	FALSE	2	73877219	0.1164	0.643501	TRUE	2	73650092	0.0183105	1.83992e-11	GCST90199637	N-acetylglutamate levels	7802	2	TRUE	0.00575318	7802	FALSE	TRUE	0.005261	45.1345
rs10762589	T	C	T	C	-0.0883667	-0.0904	0.752636	0.6777	FALSE	FALSE	FALSE	10	75989752	0.0954	0.3437	TRUE	10	74229994	0.017702	5.97844e-07	GCST90199637	N-acetylglutamate levels	7802	2	TRUE	0.00318458	7802	FALSE	TRUE	0.00290756	24.9191
rs10854172	C	T	C	T	0.116341	-0.0564	0.187765	0.2045	FALSE	FALSE	FALSE	20	45227523	0.1117	0.6134	TRUE	20	46598884	0.01969	3.44954e-09	GCST90199637	N-acetylglutamate levels	7802	2	TRUE	0.00445595	7802	FALSE	TRUE	0.0041285	34.912
rs10872573	C	T	C	T	-0.0805091	-0.1985	0.723072	0.6373	FALSE	FALSE	FALSE	6	100810622	0.0938	0.0343803	TRUE	6	100362746	0.0174765	4.09071e-06	GCST90199637	N-acetylglutamate levels	7802	2	TRUE	0.00271335	7802	FALSE	TRUE	0.00259578	21.2217
rs10957056	C	A	C	A	0.087937	-0.055	0.191407	0.1416	FALSE	FALSE	FALSE	8	59400186	0.1279	0.6674	TRUE	8	58487627	0.0197421	8.41709e-06	GCST90199637	N-acetylglutamate levels	7802	2	TRUE	0.00253722	7802	FALSE	TRUE	0.00239365	19.8407
rs116233634	G	A	G	A	0.279475	0.3522	0.0158761	0.02065	FALSE	FALSE	FALSE	9	14712672	0.3136	0.2614	TRUE	9	14712674	0.0616153	5.73854e-06	GCST90199637	N-acetylglutamate levels	7802	2	TRUE	0.00263069	7802	FALSE	TRUE	0.00244067	20.5735
rs12070599	A	G	A	G	-0.0833283	-0.0299	0.31028	0.2502	FALSE	FALSE	FALSE	1	166499803	0.105	0.7757	TRUE	1	166530566	0.0173446	1.55314e-06	GCST90199637	N-acetylglutamate levels	7802	2	TRUE	0.00295038	7802	FALSE	TRUE	0.00297195	23.0811
rs12554315	A	T	A	T	0.155318	-0.1224	0.0556449	0.0696	FALSE	TRUE	FALSE	9	26390173	0.1778	0.4912	TRUE	9	26390175	0.0339765	4.84654e-06	GCST90199637	N-acetylglutamate levels	7802	2	TRUE	0.00267196	7802	FALSE	TRUE	0.00253533	20.8971
rs148804382	A	C	A	C	0.395956	0.4468	0.0103166	0.006496	FALSE	FALSE	FALSE	3	52112233	0.5655	0.4294	TRUE	3	52078217	0.0769657	2.68117e-07	GCST90199637	N-acetylglutamate levels	7802	2	TRUE	0.00338169	7802	FALSE	TRUE	0.00320152	26.4667
rs148895950	G	T	G	T	-0.297994	-0.0774	0.0133051	0.004139	FALSE	FALSE	FALSE	7	117749784	0.6923	0.911	TRUE	7	118109730	0.0670282	8.75659e-06	GCST90199637	N-acetylglutamate levels	7802	2	TRUE	0.00252759	7802	FALSE	TRUE	0.00233156	19.7651
rs186654219	A	G	A	G	0.36491	1.2573	0.0103212	0.003742	FALSE	FALSE	FALSE	5	64115580	0.7647	0.1002	TRUE	5	64819753	0.0767441	1.98548e-06	GCST90199637	N-acetylglutamate levels	7802	2	TRUE	0.00289021	7802	FALSE	TRUE	0.00272036	22.609
rs187543759	C	T	C	T	-0.329606	-0.1926	0.0110081	0.01208	FALSE	FALSE	FALSE	6	78093328	0.4149	0.6425	TRUE	6	77383611	0.0734255	7.15653e-06	GCST90199637	N-acetylglutamate levels	7802	2	TRUE	0.0025768	7802	FALSE	TRUE	0.00236551	20.151
rs2265815	G	A	G	A	0.0912856	-0.0759	0.820119	0.7408	FALSE	FALSE	FALSE	9	130293591	0.1026	0.4594	TRUE	9	127531312	0.0200603	5.35021e-06	GCST90199637	N-acetylglutamate levels	7802	2	TRUE	0.00264779	7802	FALSE	TRUE	0.00245865	20.7076
rs2803552	C	T	C	T	-0.205145	0.4433	0.96381	0.9792	FALSE	FALSE	FALSE	10	88303126	0.3162	0.1609	TRUE	10	86543369	0.0419759	1.02278e-06	GCST90199637	N-acetylglutamate levels	7802	2	TRUE	0.00305281	7802	FALSE	TRUE	0.00293584	23.8848
rs28690110	T	C	T	C	-0.0796679	-0.0416	0.256755	0.3657	FALSE	FALSE	FALSE	17	42067526	0.0932	0.6556	TRUE	17	43990158	0.017735	7.05164e-06	GCST90199637	N-acetylglutamate levels	7802	2	TRUE	0.0025804	7802	FALSE	TRUE	0.00242241	20.1792
rs4336667	A	G	A	G	-0.0726878	-0.0763	0.567883	0.5471	FALSE	FALSE	FALSE	9	108740661	0.0897	0.395	TRUE	9	105978380	0.0157023	3.67215e-06	GCST90199637	N-acetylglutamate levels	7802	2	TRUE	0.00273975	7802	FALSE	TRUE	0.00259306	21.4287
rs60665648	C	T	C	T	-0.261085	0.0454	0.0195022	0.008972	FALSE	FALSE	FALSE	13	42029998	0.4654	0.9223	TRUE	13	41455862	0.0554528	2.49863e-06	GCST90199637	N-acetylglutamate levels	7802	2	TRUE	0.00283393	7802	FALSE	TRUE	0.0026069	22.1675
rs7154858	C	T	C	T	0.0944413	-0.0969	0.155615	0.1024	FALSE	FALSE	FALSE	14	70995884	0.1468	0.5094	TRUE	14	70529167	0.0212157	8.52813e-06	GCST90199637	N-acetylglutamate levels	7802	2	TRUE	0.00253404	7802	FALSE	TRUE	0.00234394	19.8157
rs76105072	C	T	C	T	0.178385	-0.3835	0.0402336	0.03014	FALSE	FALSE	FALSE	4	158888768	0.2592	0.139	TRUE	4	157967616	0.0390113	4.81571e-06	GCST90199637	N-acetylglutamate levels	7802	2	TRUE	0.00267349	7802	FALSE	TRUE	0.00245754	20.9091
rs79132971	A	C	A	C	0.132736	-0.1247	0.0725952	0.05649	FALSE	FALSE	FALSE	2	3297034	0.1941	0.5205	TRUE	2	3293263	0.0296366	7.50724e-06	GCST90199637	N-acetylglutamate levels	7802	2	TRUE	0.00256514	7802	FALSE	TRUE	0.00237238	20.0595
rs10521085	T	C	T	C	-0.113394	0.0817	0.108586	0.09105	FALSE	FALSE	FALSE	16	7712321	0.1545	0.5971	TRUE	16	7662319	0.0249262	5.38568e-06	GCST90199638	Glycerol 3-phosphate levels	8201	2	TRUE	0.00251775	8201	FALSE	TRUE	0.00248922	20.6951
rs113971921	T	C	T	C	0.0971709	-0.2147	0.166028	0.1474	FALSE	FALSE	FALSE	4	109666884	0.1279	0.0931001	TRUE	4	108745728	0.0213914	5.5584e-06	GCST90199638	Glycerol 3-phosphate levels	8201	2	TRUE	0.00251039	8201	FALSE	TRUE	0.00261478	20.6345
rs11603769	C	G	C	G	0.229614	0.3406	0.0240741	0.0112	FALSE	TRUE	FALSE	11	98056280	0.4216	0.4192	TRUE	11	98185552	0.0511828	7.25222e-06	GCST90199638	Glycerol 3-phosphate levels	8201	2	TRUE	0.00244863	8201	FALSE	TRUE	0.00247739	20.1256
rs117110311	C	G	C	G	0.488462	0.261	0.005377	0.01634	FALSE	TRUE	FALSE	11	107253990	0.3598	0.4682	TRUE	11	107383264	0.106255	4.28443e-06	GCST90199638	Glycerol 3-phosphate levels	8201	2	TRUE	0.00257089	8201	FALSE	TRUE	0.00255206	21.1331
rs118152300	T	G	T	G	0.167422	0.4644	0.0451781	0.02654	FALSE	FALSE	FALSE	10	122008534	0.2863	0.1048	TRUE	10	120249022	0.0374675	7.87849e-06	GCST90199638	Glycerol 3-phosphate levels	8201	2	TRUE	0.0024294	8201	FALSE	TRUE	0.00241827	19.9671
rs118174096	T	C	T	C	-0.281275	-0.4112	0.0158449	0.01945	FALSE	FALSE	FALSE	6	112982824	0.3256	0.2066	TRUE	6	112661622	0.06139	4.6107e-06	GCST90199638	Glycerol 3-phosphate levels	8201	2	TRUE	0.00255385	8201	FALSE	TRUE	0.00246743	20.9926
rs12770630	T	C	T	C	-0.115058	-0.0944	0.12587	0.09479	FALSE	FALSE	FALSE	10	111536384	0.1515	0.5332	TRUE	10	109776626	0.0235144	9.92606e-07	GCST90199638	Glycerol 3-phosphate levels	8201	2	TRUE	0.00291165	8201	FALSE	TRUE	0.00291314	23.9423
rs138201625	C	G	C	G	0.330102	-0.084	0.0129099	0.01022	FALSE	TRUE	FALSE	1	158442256	0.4349	0.8468	TRUE	1	158472466	0.0688063	1.6062e-06	GCST90199638	Glycerol 3-phosphate levels	8201	2	TRUE	0.00279938	8201	FALSE	TRUE	0.00277719	23.0165
rs143671553	G	A	G	A	-0.236422	0.5631	0.0235791	0.01254	FALSE	FALSE	FALSE	6	77602964	0.3987	0.1579	TRUE	6	76893247	0.0500149	2.27834e-06	GCST90199638	Glycerol 3-phosphate levels	8201	2	TRUE	0.0027179	8201	FALSE	TRUE	0.00257377	22.3448
rs149000340	T	C	T	C	-0.283142	-0.0077	0.0174881	0.009952	FALSE	FALSE	FALSE	2	207948902	0.4569	0.9866	TRUE	2	207084178	0.059454	1.91329e-06	GCST90199638	Glycerol 3-phosphate levels	8201	2	TRUE	0.00275858	8201	FALSE	TRUE	0.00275498	22.6802
rs149344982	A	G	A	G	0.321236	-0.7437	0.0133024	0.007433	FALSE	FALSE	FALSE	1	21889760	0.5257	0.1572	TRUE	1	21563267	0.0677323	2.10864e-06	GCST90199638	Glycerol 3-phosphate levels	8201	2	TRUE	0.00273594	8201	FALSE	TRUE	0.0027089	22.4935
rs162416	G	T	G	T	0.0765529	-0.0899	0.289002	0.2965	FALSE	FALSE	FALSE	3	366039	0.0978	0.3579	TRUE	3	324356	0.0172667	9.26914e-06	GCST90199638	Glycerol 3-phosphate levels	8201	2	TRUE	0.00239168	8201	FALSE	TRUE	0.00240837	19.6564
rs16840029	A	G	A	G	0.170339	-0.248	0.0445551	0.01538	FALSE	FALSE	FALSE	1	240604710	0.3571	0.4875	TRUE	1	240441410	0.0376776	6.15552e-06	GCST90199638	Glycerol 3-phosphate levels	8201	2	TRUE	0.00248668	8201	FALSE	TRUE	0.00247037	20.4391
rs1780318	T	A	T	A	0.448805	0.0705	0.943146	0.925	FALSE	TRUE	FALSE	1	21895625	0.1707	0.679599	TRUE	1	21569132	0.0333781	3.24475e-41	GCST90199638	Glycerol 3-phosphate levels	8201	2	TRUE	0.0215754	8201	FALSE	TRUE	0.0216016	180.797
rs186366783	A	T	A	T	0.2955	-0.4204	0.0223242	0.009265	FALSE	TRUE	FALSE	20	5497227	0.4539	0.3543	TRUE	20	5516581	0.0524575	1.76967e-08	GCST90199638	Glycerol 3-phosphate levels	8201	2	TRUE	0.00385533	8201	FALSE	TRUE	0.00381167	31.7322
rs186970614	C	G	C	G	0.354048	0.4056	0.00966006	0.02146	FALSE	TRUE	FALSE	20	40833735	0.3097	0.1903	TRUE	20	42205095	0.07965	8.78718e-06	GCST90199638	Glycerol 3-phosphate levels	8201	2	TRUE	0.00240407	8201	FALSE	TRUE	0.00239838	19.7584
rs337370	T	C	T	C	-0.0731129	0.0531	0.519666	0.4846	FALSE	FALSE	FALSE	5	176927084	0.0893	0.5526	TRUE	5	177500083	0.0158083	3.74668e-06	GCST90199638	Glycerol 3-phosphate levels	8201	2	TRUE	0.00260211	8201	FALSE	TRUE	0.00266861	21.3903
rs3750309	G	T	G	T	0.0779824	0.2586	0.455985	0.5216	FALSE	FALSE	FALSE	8	61788568	0.0896	0.00388803	TRUE	8	60876009	0.015705	6.85374e-07	GCST90199638	Glycerol 3-phosphate levels	8201	2	TRUE	0.00299814	8201	FALSE	TRUE	0.00301706	24.6557
rs4709324	C	T	C	T	-0.0959369	-0.1026	0.171541	0.1793	FALSE	FALSE	FALSE	6	159863163	0.1164	0.378	TRUE	6	159442131	0.0210023	4.92582e-06	GCST90199638	Glycerol 3-phosphate levels	8201	2	TRUE	0.00253848	8201	FALSE	TRUE	0.00261602	20.8659
rs537609697	G	A	G	A	-0.424592	0.1305	0.00853513	0.03653	FALSE	FALSE	FALSE	16	33722530	0.2407	0.5876	TRUE	16	33920063	0.0873416	1.16631e-06	GCST90199638	Glycerol 3-phosphate levels	8201	2	TRUE	0.00287402	8201	FALSE	TRUE	0.00305113	23.632
rs6695630	G	C	G	C	-0.110939	-0.0173	0.12601	0.1209	FALSE	TRUE	FALSE	1	40067911	0.1369	0.8994	TRUE	1	39602239	0.0235356	2.43304e-06	GCST90199638	Glycerol 3-phosphate levels	8201	2	TRUE	0.0027026	8201	FALSE	TRUE	0.00271088	22.2187
rs6945869	T	C	T	C	-0.18358	0.3291	0.0389125	0.06931	FALSE	FALSE	FALSE	7	153893727	0.1826	0.0713904	TRUE	7	154196642	0.0411328	8.07826e-06	GCST90199638	Glycerol 3-phosphate levels	8201	2	TRUE	0.00242359	8201	FALSE	TRUE	0.00252077	19.9193
rs72650882	C	T	C	T	0.193643	-0.0745	0.0394383	0.04145	FALSE	FALSE	FALSE	1	21040310	0.2236	0.738901	TRUE	1	20713817	0.0400346	1.31888e-06	GCST90199638	Glycerol 3-phosphate levels	8201	2	TRUE	0.00284534	8201	FALSE	TRUE	0.00284104	23.3955
rs72852030	T	C	T	C	0.269297	0.4236	0.0168581	0.02655	FALSE	FALSE	FALSE	2	29445113	0.2785	0.1282	TRUE	2	29222247	0.0591747	5.34198e-06	GCST90199638	Glycerol 3-phosphate levels	8201	2	TRUE	0.00251962	8201	FALSE	TRUE	0.00240391	20.7105
rs7319463	A	G	A	G	-0.217628	0.2391	0.0285504	0.03148	FALSE	FALSE	FALSE	13	31992607	0.256	0.3503	TRUE	13	31418470	0.0465571	2.94778e-06	GCST90199638	Glycerol 3-phosphate levels	8201	2	TRUE	0.00265791	8201	FALSE	TRUE	0.00262719	21.8503
rs73499488	G	C	G	C	0.248377	0.3449	0.0231351	0.0111	FALSE	TRUE	FALSE	11	80058536	0.4142	0.405	TRUE	11	80347492	0.0518527	1.66738e-06	GCST90199638	Glycerol 3-phosphate levels	8201	2	TRUE	0.00279065	8201	FALSE	TRUE	0.00278842	22.9446
rs74622263	G	A	G	A	-0.148881	-0.1238	0.0567904	0.0434	FALSE	FALSE	FALSE	16	87395304	0.2174	0.5692	TRUE	16	87361698	0.0334532	8.57032e-06	GCST90199638	Glycerol 3-phosphate levels	8201	2	TRUE	0.00240987	8201	FALSE	TRUE	0.00237461	19.8063
rs75198564	G	A	G	A	0.0914908	-0.0075	0.180152	0.1398	FALSE	FALSE	FALSE	12	125805770	0.1292	0.9534	TRUE	12	125321224	0.0201541	5.63715e-06	GCST90199638	Glycerol 3-phosphate levels	8201	2	TRUE	0.00250713	8201	FALSE	TRUE	0.00247262	20.6076
rs79393239	T	C	T	C	-0.213038	0.634	0.0279306	0.01285	FALSE	FALSE	FALSE	4	185258037	0.3931	0.1068	TRUE	4	184336884	0.0470789	6.03565e-06	GCST90199638	Glycerol 3-phosphate levels	8201	2	TRUE	0.00249125	8201	FALSE	TRUE	0.00246446	20.4768
rs7968044	C	A	C	A	-0.0992173	-0.0275	0.140581	0.08398	FALSE	FALSE	FALSE	12	97691945	0.1603	0.864	TRUE	12	97298167	0.022321	8.78797e-06	GCST90199638	Glycerol 3-phosphate levels	8201	2	TRUE	0.00240404	8201	FALSE	TRUE	0.00237868	19.7582
rs10277377	T	C	T	C	0.116516	0.0054	0.0950995	0.1395	FALSE	FALSE	FALSE	7	54976715	0.1293	0.9669	TRUE	7	54909022	0.0256952	5.77319e-06	GCST90199639	Imidazole lactate levels	8256	2	TRUE	0.00248498	8256	FALSE	TRUE	0.00233658	20.5621
rs10774021	T	C	T	C	0.194878	-0.0273	0.651353	0.6852	FALSE	FALSE	FALSE	12	349298	0.0963	0.776599	TRUE	12	240132	0.0158871	1.37213e-34	GCST90199639	Imidazole lactate levels	8256	2	TRUE	0.017903	8256	FALSE	TRUE	0.0172488	150.465
rs11076256	T	C	T	C	0.714384	-0.0933	0.0774033	0.05757	FALSE	FALSE	FALSE	16	58752466	0.1906	0.624499	TRUE	16	58718562	0.0271182	6.11518e-153	GCST90199639	Imidazole lactate levels	8256	2	TRUE	0.0775563	8256	FALSE	TRUE	0.0728895	693.972
rs11672362	T	C	T	C	0.184489	0.9107	0.0352009	0.008879	FALSE	FALSE	FALSE	19	44149900	0.4654	0.0503501	TRUE	19	43645748	0.0415283	8.89242e-06	GCST90199639	Imidazole lactate levels	8256	2	TRUE	0.00238534	8256	FALSE	TRUE	0.00231186	19.7357
rs116793365	G	A	G	A	-0.300561	0.0332	0.0127972	0.06218	FALSE	FALSE	FALSE	3	37107190	0.1876	0.8598	TRUE	3	37065699	0.0670653	7.40785e-06	GCST90199639	Imidazole lactate levels	8256	2	TRUE	0.00242745	8256	FALSE	TRUE	0.00228253	20.0849
rs12601778	T	C	T	C	-0.107145	0.0171	0.434368	0.4715	FALSE	FALSE	FALSE	17	80191348	0.0897	0.8492	TRUE	17	82233472	0.0153104	2.59273e-12	GCST90199639	Imidazole lactate levels	8256	2	TRUE	0.00589844	8256	FALSE	TRUE	0.00564112	48.9746
rs143277630	T	C	T	C	-0.312217	-0.2169	0.0475578	0.04064	FALSE	FALSE	FALSE	16	58815575	0.2291	0.3438	TRUE	16	58781671	0.0355437	1.57688e-18	GCST90199639	Imidazole lactate levels	8256	2	TRUE	0.00926152	8256	FALSE	TRUE	0.00883087	77.1592
rs1441770	A	G	A	G	-0.0757838	-0.081	0.399513	0.4178	FALSE	FALSE	FALSE	8	19757319	0.0904	0.3703	TRUE	8	19899808	0.0157461	1.48783e-06	GCST90199639	Imidazole lactate levels	8256	2	TRUE	0.0027985	8256	FALSE	TRUE	0.00275561	23.1636
rs145281230	G	A	G	A	-0.439015	0.1126	0.0105506	0.007634	FALSE	FALSE	FALSE	3	50243282	0.5133	0.8263	TRUE	3	50205849	0.0738951	2.8318e-09	GCST90199639	Imidazole lactate levels	8256	2	TRUE	0.00425804	8256	FALSE	TRUE	0.00402401	35.2962
rs146849590	C	A	C	A	-0.504435	-1.2456	0.00444851	0.0004256	FALSE	FALSE	FALSE	12	89466834	2.2601	0.5815	TRUE	12	89073057	0.114153	9.9186e-06	GCST90199639	Imidazole lactate levels	8256	2	TRUE	0.00236018	8256	FALSE	TRUE	0.00225382	19.527
rs148327605	T	C	T	C	0.137958	-0.0493	0.0658858	0.06899	FALSE	FALSE	FALSE	10	93985714	0.1767	0.7801	TRUE	10	92225957	0.0306471	6.74724e-06	GCST90199639	Imidazole lactate levels	8256	2	TRUE	0.00244898	8256	FALSE	TRUE	0.00234269	20.2635
rs149262976	C	T	C	T	0.405513	-1.036	0.00729306	0.004394	FALSE	FALSE	FALSE	7	79116778	0.6696	0.1218	TRUE	7	79487462	0.0885376	4.64715e-06	GCST90199639	Imidazole lactate levels	8256	2	TRUE	0.00253505	8256	FALSE	TRUE	0.00238106	20.9775
rs150565193	T	C	T	C	-0.248798	-0.2132	0.0195122	0.05598	FALSE	FALSE	FALSE	3	26763051	0.1983	0.2823	TRUE	3	26721560	0.0546598	5.32028e-06	GCST90199639	Imidazole lactate levels	8256	2	TRUE	0.00250383	8256	FALSE	TRUE	0.00236849	20.7185
rs2229742	C	G	C	G	0.116801	0.1123	0.0999389	0.1106	FALSE	TRUE	FALSE	21	16339172	0.1427	0.4313	TRUE	21	14966851	0.0254704	4.52323e-06	GCST90199639	Imidazole lactate levels	8256	2	TRUE	0.00254128	8256	FALSE	TRUE	0.00245431	21.0291
rs2315488	A	G	A	G	-0.0871675	-0.0843	0.220711	0.1948	FALSE	FALSE	FALSE	4	140123557	0.1129	0.4555	TRUE	4	139202403	0.0184136	2.20296e-06	GCST90199639	Imidazole lactate levels	8256	2	TRUE	0.00270763	8256	FALSE	TRUE	0.00261374	22.4095
rs2805103	A	T	A	T	0.0969957	-0.0299	0.70863	0.774	FALSE	TRUE	FALSE	9	131598897	0.1064	0.778999	TRUE	9	128836618	0.0168381	8.38658e-09	GCST90199639	Imidazole lactate levels	8256	2	TRUE	0.00400416	8256	FALSE	TRUE	0.00388507	33.1832
rs28410020	C	G	C	G	0.0844789	0.175	0.255178	0.2078	FALSE	TRUE	FALSE	4	3851478	0.1109	0.1145	TRUE	4	3849751	0.0176684	1.74121e-06	GCST90199639	Imidazole lactate levels	8256	2	TRUE	0.00276208	8256	FALSE	TRUE	0.00271283	22.8614
rs3765719	C	T	C	T	0.126601	-0.2909	0.0864132	0.1276	FALSE	FALSE	FALSE	1	3603891	0.1392	0.03661	TRUE	1	3687327	0.0281066	6.65872e-06	GCST90199639	Imidazole lactate levels	8256	2	TRUE	0.00245204	8256	FALSE	TRUE	0.00253066	20.2889
rs4150575	T	C	T	C	0.107027	0.0537	0.688358	0.7121	FALSE	FALSE	FALSE	11	18356466	0.0985	0.5854	TRUE	11	18334919	0.0165673	1.04616e-10	GCST90199639	Imidazole lactate levels	8256	2	TRUE	0.0050307	8256	FALSE	TRUE	0.00491459	41.7333
rs490379	C	A	C	A	-0.133215	0.0259	0.136264	0.09239	FALSE	FALSE	FALSE	1	88717899	0.1541	0.8665	TRUE	1	88252216	0.0219505	1.28793e-09	GCST90199639	Imidazole lactate levels	8256	2	TRUE	0.00444242	8256	FALSE	TRUE	0.00417733	36.8313
rs61774831	A	C	A	C	0.317674	-0.4799	0.0119251	0.01528	FALSE	FALSE	FALSE	1	54345089	0.3668	0.1907	TRUE	1	53879416	0.0703736	6.35844e-06	GCST90199639	Imidazole lactate levels	8256	2	TRUE	0.00246268	8256	FALSE	TRUE	0.00237818	20.3772
rs61798917	A	G	A	G	0.0769112	-0.0698	0.382142	0.2678	FALSE	FALSE	FALSE	1	89506093	0.1007	0.4881	TRUE	1	89040410	0.0155656	7.76861e-07	GCST90199639	Imidazole lactate levels	8256	2	TRUE	0.00294917	8256	FALSE	TRUE	0.00279333	24.4145
rs72933650	T	C	T	C	0.132911	0.1602	0.0722807	0.07997	FALSE	FALSE	FALSE	6	106327576	0.1678	0.3399	TRUE	6	105879701	0.0300497	9.73273e-06	GCST90199639	Imidazole lactate levels	8256	2	TRUE	0.00236455	8256	FALSE	TRUE	0.00236914	19.5633
rs72943057	C	T	C	T	-0.219653	-0.5257	0.0234716	0.01175	FALSE	FALSE	FALSE	6	107022022	0.4102	0.2	TRUE	6	106574147	0.0494957	9.08721e-06	GCST90199639	Imidazole lactate levels	8256	2	TRUE	0.00238034	8256	FALSE	TRUE	0.00221173	19.6942
rs7530513	A	G	A	G	0.397623	-0.1372	0.50267	0.4497	FALSE	FALSE	FALSE	1	89409911	0.0895	0.1256	TRUE	1	88944228	0.0144873	7.70378e-166	GCST90199639	Imidazole lactate levels	8256	2	TRUE	0.0836322	8256	FALSE	TRUE	0.0790498	753.3
rs7563086	T	C	T	C	0.14342	-0.0218	0.0697089	0.06756	FALSE	FALSE	FALSE	2	46369496	0.1774	0.9024	TRUE	2	46142357	0.0297498	1.42921e-06	GCST90199639	Imidazole lactate levels	8256	2	TRUE	0.0028078	8256	FALSE	TRUE	0.00266782	23.2408
rs9878908	T	C	T	C	-0.086292	0.1933	0.795375	0.8026	FALSE	FALSE	FALSE	3	12302462	0.1126	0.0859706	TRUE	3	12260963	0.0187632	4.24526e-06	GCST90199639	Imidazole lactate levels	8256	2	TRUE	0.00255594	8256	FALSE	TRUE	0.00242383	21.1508
rs112807038	T	C	T	C	0.185925	0.2862	0.0345951	0.0177	FALSE	FALSE	FALSE	18	14342104	0.3337	0.3911	TRUE	18	14342105	0.0407482	5.04797e-06	GCST90199640	4-guanidinobutanoate levels	8144	2	TRUE	0.00255046	8144	FALSE	TRUE	0.00230903	20.8189
rs114708452	T	C	T	C	0.193902	-0.2275	0.0385138	0.01203	FALSE	FALSE	FALSE	3	146509262	0.4031	0.572499	TRUE	3	146791475	0.039056	6.8796e-07	GCST90199640	4-guanidinobutanoate levels	8144	2	TRUE	0.00301818	8144	FALSE	TRUE	0.00278454	24.6484
rs11580678	T	G	T	G	-0.0749203	-0.1466	0.329111	0.3238	FALSE	FALSE	FALSE	1	90625128	0.0953	0.124	TRUE	1	90159570	0.0161818	3.65841e-06	GCST90199640	4-guanidinobutanoate levels	8144	2	TRUE	0.00262586	8144	FALSE	TRUE	0.00247869	21.4361
rs11787780	T	C	T	C	0.0743765	0.0081	0.285195	0.3361	FALSE	FALSE	FALSE	9	136455110	0.0952	0.9322	TRUE	9	133589988	0.0165161	6.69172e-06	GCST90199640	4-guanidinobutanoate levels	8144	2	TRUE	0.00248453	8144	FALSE	TRUE	0.00225544	20.2795
rs13107325	T	C	T	C	0.131282	0.3655	0.0736144	0.01367	FALSE	FALSE	FALSE	4	103188709	0.3731	0.3273	TRUE	4	102267552	0.0286355	4.54884e-06	GCST90199640	4-guanidinobutanoate levels	8144	2	TRUE	0.00257484	8144	FALSE	TRUE	0.00235069	21.0185
rs140527149	C	A	C	A	-0.459947	-0.0108	0.550523	0.647	FALSE	FALSE	FALSE	1	15908132	0.0935	0.9082	TRUE	1	15581637	0.0140263	7.71335e-236	GCST90199640	4-guanidinobutanoate levels	8144	2	TRUE	0.116661	8144	FALSE	TRUE	0.104696	1075.3
rs140852306	T	C	T	C	-0.128618	0.1067	0.0768229	0.05096	FALSE	FALSE	FALSE	9	98498525	0.2045	0.6019	TRUE	9	95736243	0.0280679	4.59712e-06	GCST90199640	4-guanidinobutanoate levels	8144	2	TRUE	0.00257237	8144	FALSE	TRUE	0.00234644	20.9983
rs150629268	T	G	T	G	0.220045	-0.0636	0.0254143	0.024	FALSE	FALSE	FALSE	8	24363866	0.2899	0.8264	TRUE	8	24506353	0.0478751	4.30212e-06	GCST90199640	4-guanidinobutanoate levels	8144	2	TRUE	0.0025879	8144	FALSE	TRUE	0.00239856	21.1253
rs151040866	A	G	A	G	-0.159233	-0.0294	0.0549247	0.03373	FALSE	FALSE	FALSE	4	6545277	0.2487	0.9059	TRUE	4	6543550	0.0326279	1.05939e-06	GCST90199640	4-guanidinobutanoate levels	8144	2	TRUE	0.00291668	8144	FALSE	TRUE	0.00263227	23.817
rs45622433	A	G	A	G	-0.392152	0.2677	0.00786531	0.02727	FALSE	FALSE	FALSE	14	75489756	0.2779	0.3353	TRUE	14	75023053	0.0846735	3.63311e-06	GCST90199640	4-guanidinobutanoate levels	8144	2	TRUE	0.00262748	8144	FALSE	TRUE	0.00240008	21.4493
rs57389554	A	G	A	G	-0.14118	-0.3426	0.0592876	0.08057	FALSE	FALSE	FALSE	2	152704730	0.1655	0.0384804	TRUE	2	151848216	0.0313033	6.48089e-06	GCST90199640	4-guanidinobutanoate levels	8144	2	TRUE	0.00249202	8144	FALSE	TRUE	0.00222329	20.3407
rs61287921	A	G	A	G	-0.307334	-1.043	0.0120779	0.002502	FALSE	FALSE	FALSE	6	90055876	0.8379	0.2132	TRUE	6	89346157	0.06837	6.95176e-06	GCST90199640	4-guanidinobutanoate levels	8144	2	TRUE	0.00247561	8144	FALSE	TRUE	0.00225406	20.2065
rs61991622	A	G	A	G	0.139752	-0.1806	0.0647691	0.0372	FALSE	FALSE	FALSE	14	41853628	0.2377	0.4474	TRUE	14	41384425	0.0309457	6.30045e-06	GCST90199640	4-guanidinobutanoate levels	8144	2	TRUE	0.00249861	8144	FALSE	TRUE	0.0023661	20.3946
rs706151	G	A	G	A	0.0669338	-0.016	0.467889	0.4712	FALSE	FALSE	FALSE	7	134110166	0.0898	0.8585	TRUE	7	134425414	0.0149986	8.09437e-06	GCST90199640	4-guanidinobutanoate levels	8144	2	TRUE	0.00244004	8144	FALSE	TRUE	0.00223083	19.9154
rs71631750	C	G	C	G	0.0985226	0.1432	0.192917	0.1944	FALSE	TRUE	FALSE	1	16083898	0.1135	0.207	TRUE	1	15757403	0.0191944	2.85354e-07	GCST90199640	4-guanidinobutanoate levels	8144	2	TRUE	0.00322544	8144	FALSE	TRUE	0.00302267	26.3465
rs72632963	C	T	C	T	-0.272225	-0.094	0.0149686	0.06255	FALSE	FALSE	FALSE	11	12432686	0.1877	0.6165	TRUE	11	12411139	0.0611352	8.47468e-06	GCST90199640	4-guanidinobutanoate levels	8144	2	TRUE	0.00242933	8144	FALSE	TRUE	0.00218533	19.8277
rs7380998	G	A	G	A	-0.179866	0.3678	0.961782	0.9797	FALSE	FALSE	FALSE	5	111945504	0.3165	0.2451	TRUE	5	112609807	0.0385778	3.12531e-06	GCST90199640	4-guanidinobutanoate levels	8144	2	TRUE	0.00266277	8144	FALSE	TRUE	0.00237833	21.7382
rs77951681	C	T	C	T	0.101923	-0.0447	0.138948	0.08949	FALSE	FALSE	FALSE	18	19167152	0.1585	0.778099	TRUE	18	21587191	0.021744	2.76668e-06	GCST90199640	4-guanidinobutanoate levels	8144	2	TRUE	0.00269131	8144	FALSE	TRUE	0.00248574	21.9718
rs7969761	T	C	T	C	0.0903542	0.0729	0.545855	0.5583	FALSE	FALSE	FALSE	12	355842	0.0902	0.4194	TRUE	12	246676	0.0151665	2.56147e-09	GCST90199640	4-guanidinobutanoate levels	8144	2	TRUE	0.00434016	8144	FALSE	TRUE	0.00404761	35.4916
rs10898981	C	A	C	A	0.0773381	0.1507	0.678023	0.7285	FALSE	FALSE	FALSE	11	74092465	0.0999	0.1312	TRUE	11	74381420	0.0164678	2.64893e-06	GCST90199641	Glucuronate levels	7988	2	TRUE	0.00275416	7988	FALSE	TRUE	0.00261148	22.0554
rs111273747	G	A	G	A	0.349979	-0.293	0.010158	0.008709	FALSE	FALSE	FALSE	2	54387618	0.4892	0.549201	TRUE	2	54160481	0.0761519	4.31095e-06	GCST90199641	Glucuronate levels	7988	2	TRUE	0.00263783	7988	FALSE	TRUE	0.00246313	21.1214
rs116932970	C	A	C	A	0.16785	-0.1852	0.042454	0.03993	FALSE	FALSE	FALSE	22	18553156	0.2315	0.4237	TRUE	22	18070390	0.0379049	9.50326e-06	GCST90199641	Glucuronate levels	7988	2	TRUE	0.00244939	7988	FALSE	TRUE	0.00229061	19.6088
rs117910752	G	A	G	A	0.185814	-0.2545	0.0415035	0.02297	FALSE	FALSE	FALSE	8	37579166	0.3032	0.4012	TRUE	8	37721648	0.0381401	1.10542e-06	GCST90199641	Glucuronate levels	7988	2	TRUE	0.0029633	7988	FALSE	TRUE	0.00274702	23.7352
rs12050756	G	A	G	A	0.199795	0.2038	0.0314485	0.1306	FALSE	FALSE	FALSE	15	33084626	0.1358	0.1335	TRUE	15	32792425	0.0437976	5.07208e-06	GCST90199641	Glucuronate levels	7988	2	TRUE	0.00259902	7988	FALSE	TRUE	0.00243177	20.8098
rs12092559	T	G	T	G	-0.106219	-0.0222	0.118985	0.1214	FALSE	FALSE	FALSE	1	53584825	0.1375	0.8719	TRUE	1	53119153	0.0234488	5.9031e-06	GCST90199641	Glucuronate levels	7988	2	TRUE	0.00256283	7988	FALSE	TRUE	0.00236543	20.5193
rs140946796	G	T	G	T	0.373006	-1.0613	0.00899371	0.002438	FALSE	FALSE	FALSE	3	13182642	0.9081	0.2425	TRUE	3	13141142	0.0808908	4.00306e-06	GCST90199641	Glucuronate levels	7988	2	TRUE	0.00265552	7988	FALSE	TRUE	0.00248014	21.2634
rs141615044	A	C	A	C	0.336958	0.1831	0.010653	0.0302	FALSE	FALSE	FALSE	9	132374704	0.262	0.4847	TRUE	9	129612425	0.0744002	5.92643e-06	GCST90199641	Glucuronate levels	7988	2	TRUE	0.00256189	7988	FALSE	TRUE	0.00239333	20.5118
rs150551895	T	C	T	C	0.264587	-0.0821	0.0176136	0.005394	FALSE	FALSE	FALSE	21	18522232	0.6071	0.8924	TRUE	21	17149914	0.0586271	6.39044e-06	GCST90199641	Glucuronate levels	7988	2	TRUE	0.00254393	7988	FALSE	TRUE	0.00242269	20.3676
rs1561398	T	C	T	C	-0.0832245	-0.1338	0.252229	0.1778	FALSE	FALSE	FALSE	5	71486785	0.1185	0.2587	TRUE	5	72190958	0.0178383	3.07873e-06	GCST90199641	Glucuronate levels	7988	2	TRUE	0.00271822	7988	FALSE	TRUE	0.00261274	21.7668
rs189957470	T	C	T	C	-0.288782	-0.0422	0.0160574	0.03148	FALSE	FALSE	FALSE	12	56928650	0.263	0.8727	TRUE	12	56534866	0.0611897	2.36482e-06	GCST90199641	Glucuronate levels	7988	2	TRUE	0.00278128	7988	FALSE	TRUE	0.00263521	22.2733
rs62391856	T	C	T	C	0.0882028	0.0583	0.215529	0.2729	FALSE	FALSE	FALSE	5	125784767	0.102	0.568	TRUE	5	126449075	0.0192251	4.47738e-06	GCST90199641	Glucuronate levels	7988	2	TRUE	0.00262878	7988	FALSE	TRUE	0.00263074	21.0488
rs6539427	C	T	C	T	-0.0846334	0.1042	0.220234	0.291	FALSE	FALSE	FALSE	12	108844304	0.0986	0.2906	TRUE	12	108450527	0.0184289	4.38124e-06	GCST90199641	Glucuronate levels	7988	2	TRUE	0.00263397	7988	FALSE	TRUE	0.00246015	21.0904
rs7510321	C	T	C	T	0.0811601	0.0979	0.771942	0.7541	FALSE	FALSE	FALSE	21	32896643	0.1039	0.3463	TRUE	21	31524330	0.0183015	9.22398e-06	GCST90199641	Glucuronate levels	7988	2	TRUE	0.00245649	7988	FALSE	TRUE	0.00231924	19.6658
rs9491556	T	C	T	C	0.419107	-1.0418	0.00679673	0.001884	FALSE	FALSE	FALSE	6	98877756	1.0219	0.308	TRUE	6	98429880	0.0935382	7.44346e-06	GCST90199641	Glucuronate levels	7988	2	TRUE	0.00250756	7988	FALSE	TRUE	0.00237147	20.0758
rs111422112	C	T	C	T	0.342769	-0.6142	0.010822	0.01429	FALSE	FALSE	FALSE	22	23916453	0.3893	0.1146	TRUE	22	23574266	0.075336	5.36802e-06	GCST90199642	Ribitol levels	8128	2	TRUE	0.00254107	8128	FALSE	TRUE	0.00251545	20.7013
rs111534509	A	G	A	G	0.157601	-0.0236	0.0533091	0.1089	FALSE	FALSE	FALSE	5	97263622	0.1481	0.8732	TRUE	5	97927918	0.034992	6.67078e-06	GCST90199642	Ribitol levels	8128	2	TRUE	0.00249012	8128	FALSE	TRUE	0.00250702	20.2853
rs113682909	C	G	C	G	-0.405067	-0.3948	0.00939639	0.03567	FALSE	TRUE	FALSE	8	68759003	0.2443	0.1061	TRUE	8	67846768	0.0804974	4.85273e-07	GCST90199642	Ribitol levels	8128	2	TRUE	0.00310643	8128	FALSE	TRUE	0.00305453	25.3215
rs115232717	G	A	G	A	-0.516457	-0.3883	0.0059106	0.007374	FALSE	FALSE	FALSE	5	61541904	0.5462	0.4772	TRUE	5	62246077	0.0995462	2.12436e-07	GCST90199642	Ribitol levels	8128	2	TRUE	0.00330146	8128	FALSE	TRUE	0.00313441	26.9165
rs117035597	A	C	A	C	-0.164258	0.1905	0.0453645	0.05751	FALSE	FALSE	FALSE	22	36616889	0.1921	0.3214	TRUE	22	36220843	0.0368759	8.41487e-06	GCST90199642	Ribitol levels	8128	2	TRUE	0.00243575	8128	FALSE	TRUE	0.00233688	19.8412
rs117587050	C	T	C	T	0.301156	0.4019	0.015144	0.03946	FALSE	FALSE	FALSE	11	105764500	0.235	0.0872107	TRUE	11	105893774	0.0631777	1.87162e-06	GCST90199642	Ribitol levels	8128	2	TRUE	0.00278847	8128	FALSE	TRUE	0.00270537	22.7225
rs12144476	C	T	C	T	0.222626	-0.2649	0.0264037	0.0135	FALSE	FALSE	FALSE	1	184892124	0.3888	0.4957	TRUE	1	184922992	0.0482583	3.96485e-06	GCST90199642	Ribitol levels	8128	2	TRUE	0.00261213	8128	FALSE	TRUE	0.00254815	21.2818
rs12625462	A	G	A	G	0.100419	0.0834	0.141742	0.08071	FALSE	FALSE	FALSE	20	841096	0.162	0.6067	TRUE	20	860453	0.0222218	6.21488e-06	GCST90199642	Ribitol levels	8128	2	TRUE	0.00250672	8128	FALSE	TRUE	0.00245346	20.4208
rs13046014	C	G	C	G	0.143955	0.2042	0.0710291	0.04486	FALSE	TRUE	FALSE	21	25205345	0.215	0.3423	TRUE	21	23833029	0.0298658	1.43512e-06	GCST90199642	Ribitol levels	8128	2	TRUE	0.00285094	8128	FALSE	TRUE	0.00273478	23.233
rs13100424	G	C	G	C	0.294562	0.3196	0.0200999	0.01837	FALSE	TRUE	FALSE	3	62115715	0.3437	0.3525	TRUE	3	62130041	0.0550166	8.60081e-08	GCST90199642	Ribitol levels	8128	2	TRUE	0.00351528	8128	FALSE	TRUE	0.0034179	28.6659
rs1420467	A	G	A	G	0.0920482	-0.0089	0.792493	0.8072	FALSE	FALSE	FALSE	3	168727080	0.1129	0.937	TRUE	3	169009292	0.0191097	1.45859e-06	GCST90199642	Ribitol levels	8128	2	TRUE	0.00284713	8128	FALSE	TRUE	0.00278669	23.2019
rs142220999	T	C	T	C	0.334271	-0.7098	0.0109313	0.006321	FALSE	FALSE	FALSE	10	18765378	0.5557	0.2015	TRUE	10	18476449	0.0744908	7.20911e-06	GCST90199642	Ribitol levels	8128	2	TRUE	0.00247195	8128	FALSE	TRUE	0.00241616	20.1369
rs144424724	T	C	T	C	-0.331572	-0.2389	0.0110974	0.003999	FALSE	FALSE	FALSE	7	3670821	0.6842	0.726901	TRUE	7	3631189	0.0738799	7.18982e-06	GCST90199642	Ribitol levels	8128	2	TRUE	0.00247258	8128	FALSE	TRUE	0.00241302	20.142
rs145095548	C	A	C	A	0.524916	0.3135	0.00468731	0.0338	FALSE	FALSE	FALSE	14	81253194	0.2543	0.2177	TRUE	14	80786850	0.112951	3.363e-06	GCST90199642	Ribitol levels	8128	2	TRUE	0.00265076	8128	FALSE	TRUE	0.00257095	21.5973
rs183901354	T	C	T	C	-0.901248	-0.0826	0.00166482	0.05453	FALSE	FALSE	FALSE	13	32902447	0.2032	0.684301	TRUE	13	32328310	0.188913	1.83581e-06	GCST90199642	Ribitol levels	8128	2	TRUE	0.00279302	8128	FALSE	TRUE	0.00269999	22.7596
rs186730428	G	A	G	A	-0.0721017	0.0455	0.377822	0.3161	FALSE	FALSE	FALSE	5	118936868	0.0962	0.6364	TRUE	5	119601173	0.0158572	5.44296e-06	GCST90199642	Ribitol levels	8128	2	TRUE	0.0025378	8128	FALSE	TRUE	0.00244412	20.6746
rs2186050	C	G	C	G	-0.0781457	0.0219	0.355675	0.3861	FALSE	TRUE	FALSE	9	132365981	0.0924	0.8124	TRUE	9	129603702	0.0165737	2.41664e-06	GCST90199642	Ribitol levels	8128	2	TRUE	0.0027284	8128	FALSE	TRUE	0.00279897	22.2316
rs2744764	T	C	T	C	0.117358	-0.2657	0.0960564	0.09952	FALSE	FALSE	FALSE	1	26048613	0.1499	0.0762606	TRUE	1	25722122	0.0259235	5.98024e-06	GCST90199642	Ribitol levels	8128	2	TRUE	0.00251575	8128	FALSE	TRUE	0.00239179	20.4945
rs34552467	C	A	C	A	0.0748839	0.2465	0.329207	0.3191	FALSE	FALSE	FALSE	16	88542695	0.0963	0.0105099	TRUE	16	88476287	0.0166187	6.60635e-06	GCST90199642	Ribitol levels	8128	2	TRUE	0.00249243	8128	FALSE	TRUE	0.00247665	20.3041
rs3845611	G	T	G	T	-0.104901	0.01	0.13437	0.1659	FALSE	FALSE	FALSE	1	13906978	0.1211	0.9345	TRUE	1	13580483	0.0226947	3.79543e-06	GCST90199642	Ribitol levels	8128	2	TRUE	0.00262237	8128	FALSE	TRUE	0.00255991	21.3654
rs60688348	C	A	C	A	0.0788168	-0.0813	0.263264	0.3559	FALSE	FALSE	FALSE	7	156845291	0.0938	0.386	TRUE	7	157052597	0.0175391	6.99747e-06	GCST90199642	Ribitol levels	8128	2	TRUE	0.00247895	8128	FALSE	TRUE	0.00240974	20.194
rs62058095	C	G	C	G	-0.355229	0.2779	0.00930835	0.006761	FALSE	TRUE	FALSE	17	55602562	0.5407	0.6073	TRUE	17	57525201	0.07998	8.93446e-06	GCST90199642	Ribitol levels	8128	2	TRUE	0.00242172	8128	FALSE	TRUE	0.00232733	19.7267
rs7190382	T	A	T	A	-0.0809751	-0.0918	0.643304	0.6831	FALSE	TRUE	FALSE	16	77538283	0.0956	0.3366	TRUE	16	77504386	0.0163858	7.74104e-07	GCST90199642	Ribitol levels	8128	2	TRUE	0.00299632	8128	FALSE	TRUE	0.00300918	24.4212
rs72688441	A	G	A	G	-0.603321	0.3276	0.0538338	0.1142	FALSE	FALSE	FALSE	1	46051053	0.1418	0.02088	TRUE	1	45585381	0.0335227	2.04224e-72	GCST90199642	Ribitol levels	8128	2	TRUE	0.0383325	8128	FALSE	TRUE	0.0370808	323.906
rs72722075	T	C	T	C	-0.141262	0.1649	0.123722	0.1273	FALSE	FALSE	FALSE	15	45323474	0.1348	0.2211	TRUE	15	45031276	0.0235479	1.98631e-09	GCST90199642	Ribitol levels	8128	2	TRUE	0.0044091	8128	FALSE	TRUE	0.00432683	35.9871
rs73217598	A	G	A	G	0.307856	0.3846	0.0144704	0.01148	FALSE	FALSE	FALSE	8	14048060	0.4205	0.3604	TRUE	8	14190551	0.0648737	2.08033e-06	GCST90199642	Ribitol levels	8128	2	TRUE	0.00276363	8128	FALSE	TRUE	0.00270318	22.5195
rs73248229	G	T	G	T	-0.190145	0.2239	0.0358819	0.02225	FALSE	FALSE	FALSE	4	41030928	0.2982	0.452701	TRUE	4	41028911	0.0417423	5.23327e-06	GCST90199642	Ribitol levels	8128	2	TRUE	0.00254702	8128	FALSE	TRUE	0.00250153	20.75
rs73317157	A	G	A	G	-0.122647	0.044	0.0875741	0.03934	FALSE	FALSE	FALSE	12	67386599	0.2265	0.846	TRUE	12	66992819	0.0273357	7.23375e-06	GCST90199642	Ribitol levels	8128	2	TRUE	0.00247117	8128	FALSE	TRUE	0.0024039	20.1304
rs74995512	A	G	A	G	-0.331117	0.3645	0.0113902	0.01012	FALSE	FALSE	FALSE	2	54587302	0.4503	0.4182	TRUE	2	54360165	0.0720991	4.37895e-06	GCST90199642	Ribitol levels	8128	2	TRUE	0.00258881	8128	FALSE	TRUE	0.00246916	21.0913
rs77703857	T	C	T	C	0.191571	-0.4091	0.0350223	0.02527	FALSE	FALSE	FALSE	8	12912425	0.2951	0.1657	TRUE	8	13054916	0.0432535	9.46597e-06	GCST90199642	Ribitol levels	8128	2	TRUE	0.0024082	8128	FALSE	TRUE	0.00248057	19.6163
rs77987208	C	T	C	T	-0.117677	0.0919	0.132946	0.1743	FALSE	FALSE	FALSE	12	4867959	0.1182	0.4368	TRUE	12	4758793	0.0227397	2.27943e-07	GCST90199642	Ribitol levels	8128	2	TRUE	0.00328479	8128	FALSE	TRUE	0.00319253	26.7802
rs7903429	T	C	T	C	0.0970626	-0.2494	0.170385	0.1937	FALSE	FALSE	FALSE	10	69938352	0.1131	0.0274	TRUE	10	68178595	0.0205295	2.268e-06	GCST90199642	Ribitol levels	8128	2	TRUE	0.00274332	8128	FALSE	TRUE	0.00266343	22.3536
rs80012250	G	A	G	A	-0.164302	0.0113	0.0478994	0.03062	FALSE	FALSE	FALSE	7	8288273	0.2565	0.965	TRUE	7	8248643	0.0363521	6.19202e-06	GCST90199642	Ribitol levels	8128	2	TRUE	0.00250761	8128	FALSE	TRUE	0.00246223	20.428
rs115480587	G	A	G	A	-0.243568	0.3824	0.024909	0.03461	FALSE	FALSE	FALSE	4	35292742	0.2466	0.1211	TRUE	4	35291120	0.0535613	5.42975e-06	GCST90199643	Glycodeoxycholate levels	6877	2	TRUE	0.00299889	6877	FALSE	TRUE	0.00288185	20.6794
rs118040844	A	T	A	T	0.429065	1.5163	0.00810253	0.002757	FALSE	TRUE	FALSE	17	14258985	0.8633	0.0790096	TRUE	17	14355668	0.0950748	6.39414e-06	GCST90199643	Glycodeoxycholate levels	6877	2	TRUE	0.00295364	6877	FALSE	TRUE	0.00295913	20.3665
rs13101279	A	G	A	G	0.0770005	0.032	0.608785	0.696	FALSE	FALSE	FALSE	4	43749318	0.0973	0.742	TRUE	4	43747301	0.0172893	8.44267e-06	GCST90199643	Glycodeoxycholate levels	6877	2	TRUE	0.00287679	6877	FALSE	TRUE	0.00282421	19.835
rs146174820	A	G	A	G	-0.286214	-0.3069	0.0197154	0.008125	FALSE	FALSE	FALSE	2	68614232	0.5082	0.546	TRUE	2	68387100	0.0611534	2.86509e-06	GCST90199643	Glycodeoxycholate levels	6877	2	TRUE	0.00317604	6877	FALSE	TRUE	0.00316643	21.9049
rs2155345	T	G	T	G	-0.0810837	0.1373	0.318609	0.301	FALSE	FALSE	FALSE	11	105927688	0.0987	0.1642	TRUE	11	106056961	0.0182146	8.52414e-06	GCST90199643	Glycodeoxycholate levels	6877	2	TRUE	0.00287412	6877	FALSE	TRUE	0.00285464	19.8165
rs2290258	C	A	C	A	0.124683	0.08	0.106372	0.07927	FALSE	FALSE	FALSE	2	100017074	0.1656	0.628901	TRUE	2	99400611	0.0274227	5.44905e-06	GCST90199643	Glycodeoxycholate levels	6877	2	TRUE	0.0029979	6877	FALSE	TRUE	0.00295548	20.6726
rs2351511	T	C	T	C	0.322661	0.0185	0.985905	0.9919	FALSE	FALSE	FALSE	14	61549447	0.5032	0.9706	TRUE	14	61082729	0.0724084	8.3451e-06	GCST90199643	Glycodeoxycholate levels	6877	2	TRUE	0.00287998	6877	FALSE	TRUE	0.0028935	19.8571
rs3132031	C	G	C	G	0.136212	-0.1332	0.083724	0.1071	FALSE	TRUE	FALSE	2	114977157	0.1457	0.3608	TRUE	2	114219580	0.0306465	8.80501e-06	GCST90199643	Glycodeoxycholate levels	6877	2	TRUE	0.00286517	6877	FALSE	TRUE	0.00284667	19.7546
rs55917677	T	C	T	C	0.0908851	-0.0342	0.234824	0.2681	FALSE	FALSE	FALSE	4	154701051	0.1005	0.7334	TRUE	4	153779899	0.0199131	5.01701e-06	GCST90199643	Glycodeoxycholate levels	6877	2	TRUE	0.00302079	6877	FALSE	TRUE	0.00296838	20.8309
rs60930884	G	T	G	T	-0.127602	-0.0722	0.0979532	0.1082	FALSE	FALSE	FALSE	3	70566464	0.1456	0.6201	TRUE	3	70517313	0.028606	8.16974e-06	GCST90199643	Glycodeoxycholate levels	6877	2	TRUE	0.00288584	6877	FALSE	TRUE	0.00287735	19.8976
rs62448268	A	G	A	G	0.0953227	-0.0617	0.206154	0.2407	FALSE	FALSE	FALSE	7	22829464	0.1042	0.5536	TRUE	7	22789845	0.0205955	3.68649e-06	GCST90199643	Glycodeoxycholate levels	6877	2	TRUE	0.00310616	6877	FALSE	TRUE	0.00297407	21.4214
rs73153108	T	C	T	C	0.230561	0.1201	0.027794	0.0126	FALSE	FALSE	FALSE	3	27134161	0.4002	0.7641	TRUE	3	27092670	0.0515713	7.7958e-06	GCST90199643	Glycodeoxycholate levels	6877	2	TRUE	0.00289883	6877	FALSE	TRUE	0.00287284	19.9874
rs7403557	G	A	G	A	0.101229	0.1124	0.731422	0.6692	FALSE	FALSE	FALSE	15	27302979	0.0954	0.2391	TRUE	15	27057832	0.019175	1.29754e-07	GCST90199643	Glycodeoxycholate levels	6877	2	TRUE	0.00403747	6877	FALSE	TRUE	0.00402604	27.8701
rs74927400	T	C	T	C	0.330046	-0.3389	0.0157956	0.0196	FALSE	FALSE	FALSE	11	74942866	0.3283	0.3019	TRUE	11	75231821	0.0678883	1.16438e-06	GCST90199643	Glycodeoxycholate levels	6877	2	TRUE	0.00342607	6877	FALSE	TRUE	0.00338688	23.6352
rs75878687	C	G	C	G	0.274662	-0.32	0.0193798	0.01657	FALSE	TRUE	FALSE	9	7721779	0.3449	0.3535	TRUE	9	7721779	0.0617298	8.61017e-06	GCST90199643	Glycodeoxycholate levels	6877	2	TRUE	0.00287135	6877	FALSE	TRUE	0.00286733	19.7974
rs7687207	G	A	G	A	0.0783161	-0.078	0.548944	0.6543	FALSE	FALSE	FALSE	4	90049968	0.0941	0.4073	TRUE	4	89128817	0.0172861	5.88215e-06	GCST90199643	Glycodeoxycholate levels	6877	2	TRUE	0.00297674	6877	FALSE	TRUE	0.00303732	20.5262
rs76962381	T	C	T	C	-0.10889	0.0599	0.207403	0.131	FALSE	FALSE	FALSE	8	59176960	0.1317	0.649299	TRUE	8	58264401	0.0207547	1.55001e-07	GCST90199643	Glycodeoxycholate levels	6877	2	TRUE	0.00398782	6877	FALSE	TRUE	0.00389828	27.526
rs80078071	A	G	A	G	0.0973519	0.0646	0.191709	0.249	FALSE	FALSE	FALSE	4	181021252	0.1046	0.536701	TRUE	4	180100099	0.0216891	7.17216e-06	GCST90199643	Glycodeoxycholate levels	6877	2	TRUE	0.00292188	6877	FALSE	TRUE	0.00293717	20.1468
rs9514591	C	T	C	T	-0.0820086	-0.0199	0.299417	0.2758	FALSE	FALSE	FALSE	13	107555235	0.1	0.8422	TRUE	13	106902887	0.0184498	8.79046e-06	GCST90199643	Glycodeoxycholate levels	6877	2	TRUE	0.00286561	6877	FALSE	TRUE	0.00282153	19.7577
rs113666924	A	G	A	G	-0.199128	0.3379	0.0343297	0.07813	FALSE	FALSE	FALSE	22	41242018	0.1678	0.0440595	TRUE	22	40846014	0.043086	3.80707e-06	GCST90199644	Theobromine levels	8137	2	TRUE	0.00261876	8137	FALSE	TRUE	0.00262902	21.3596
rs115810418	T	A	T	A	0.173537	-0.5511	0.0458835	0.01583	FALSE	TRUE	FALSE	2	105943866	0.3495	0.1148	TRUE	2	105327409	0.0370651	2.84155e-06	GCST90199644	Theobromine levels	8137	2	TRUE	0.00268737	8137	FALSE	TRUE	0.00263677	21.9207
rs11653172	G	A	G	A	-0.0719812	-0.0207	0.507309	0.5701	FALSE	FALSE	FALSE	17	12643276	0.0906	0.8194	TRUE	17	12739959	0.0161773	8.6063e-06	GCST90199644	Theobromine levels	8137	2	TRUE	0.0024278	8137	FALSE	TRUE	0.00259009	19.7982
rs11657948	A	G	A	G	0.119169	0.0641	0.0951605	0.06725	FALSE	FALSE	FALSE	17	9071648	0.1792	0.7204	TRUE	17	9168331	0.026931	9.6448e-06	GCST90199644	Theobromine levels	8137	2	TRUE	0.00240115	8137	FALSE	TRUE	0.0024456	19.5804
rs116892987	A	G	A	G	-0.329003	0.2775	0.0122552	0.001879	FALSE	FALSE	FALSE	6	102975232	1.057	0.792899	TRUE	6	102527357	0.0711461	3.758e-06	GCST90199644	Theobromine levels	8137	2	TRUE	0.0026218	8137	FALSE	TRUE	0.00262056	21.3844
rs117966480	C	A	C	A	-0.322677	0.0489	0.0145231	0.01067	FALSE	FALSE	FALSE	9	129582226	0.4295	0.9094	TRUE	9	126819947	0.0654721	8.28759e-07	GCST90199644	Theobromine levels	8137	2	TRUE	0.00297695	8137	FALSE	TRUE	0.00298038	24.2898
rs12431055	T	C	T	C	0.128412	0.1389	0.0798941	0.06223	FALSE	FALSE	FALSE	13	30213463	0.1839	0.4501	TRUE	13	29639326	0.0287893	8.17999e-06	GCST90199644	Theobromine levels	8137	2	TRUE	0.00243967	8137	FALSE	TRUE	0.00242434	19.8952
rs12549440	T	C	T	C	0.0794261	-0.0553	0.34769	0.4299	FALSE	FALSE	FALSE	8	123588611	0.0905	0.5414	TRUE	8	122576372	0.0165038	1.48987e-06	GCST90199644	Theobromine levels	8137	2	TRUE	0.00283901	8137	FALSE	TRUE	0.00286156	23.1611
rs13065149	T	G	T	G	-0.0774221	0.124	0.416893	0.4674	FALSE	FALSE	FALSE	3	176589128	0.0895	0.166	TRUE	3	176871340	0.0160933	1.50311e-06	GCST90199644	Theobromine levels	8137	2	TRUE	0.00283693	8137	FALSE	TRUE	0.00291429	23.1441
rs139776	T	C	T	C	-0.0834689	-0.1129	0.332129	0.313	FALSE	FALSE	FALSE	22	25313446	0.0967	0.2429	TRUE	22	24917479	0.0169698	8.7129e-07	GCST90199644	Theobromine levels	8137	2	TRUE	0.00296516	8137	FALSE	TRUE	0.00309086	24.1933
rs144661998	A	G	A	G	0.0958879	-0.2382	0.159529	0.1154	FALSE	FALSE	FALSE	10	107415093	0.1388	0.0860895	TRUE	10	105655335	0.0213092	6.80036e-06	GCST90199644	Theobromine levels	8137	2	TRUE	0.00248288	8137	FALSE	TRUE	0.00246559	20.2485
rs147824813	G	T	G	T	0.298848	0.0262	0.0136067	0.01726	FALSE	FALSE	FALSE	10	129057635	0.3437	0.9393	TRUE	10	127259371	0.0673004	8.9747e-06	GCST90199644	Theobromine levels	8137	2	TRUE	0.002418	8137	FALSE	TRUE	0.00239736	19.7181
rs150576152	G	A	G	A	0.207064	-0.3248	0.0301517	0.03404	FALSE	FALSE	FALSE	15	63144194	0.2447	0.1844	TRUE	15	62851995	0.0456525	5.7426e-06	GCST90199644	Theobromine levels	8137	2	TRUE	0.00252247	8137	FALSE	TRUE	0.00250758	20.5722
rs2529273	T	C	T	C	0.101541	0.2384	0.726808	0.7799	FALSE	FALSE	FALSE	7	74289929	0.1098	0.0299199	TRUE	7	74873835	0.0178971	1.39856e-08	GCST90199644	Theobromine levels	8137	2	TRUE	0.00394135	8137	FALSE	TRUE	0.0040945	32.1897
rs2628473	C	G	C	G	0.0753681	-0.0599	0.306775	0.2672	FALSE	TRUE	FALSE	2	89109772	0.1011	0.5532	TRUE	2	88810258	0.0169935	9.20294e-06	GCST90199644	Theobromine levels	8137	2	TRUE	0.00241214	8137	FALSE	TRUE	0.00241601	19.6702
rs35155698	C	T	C	T	0.0750576	0.164	0.300798	0.3214	FALSE	FALSE	FALSE	3	936987	0.0961	0.0877506	TRUE	3	895304	0.0169732	9.77406e-06	GCST90199644	Theobromine levels	8137	2	TRUE	0.00239807	8137	FALSE	TRUE	0.00236972	19.5552
rs56113850	C	T	C	T	-0.105914	0.1345	0.576193	0.5616	FALSE	FALSE	FALSE	19	41353107	0.0896	0.1331	TRUE	19	40847202	0.0155754	1.04562e-11	GCST90199644	Theobromine levels	8137	2	TRUE	0.00565209	8137	FALSE	TRUE	0.00547864	46.2411
rs62205691	A	G	A	G	-0.282897	0.5097	0.0153181	0.007551	FALSE	FALSE	FALSE	20	55816281	0.5056	0.3134	TRUE	20	57241225	0.0634126	8.15002e-06	GCST90199644	Theobromine levels	8137	2	TRUE	0.00244054	8137	FALSE	TRUE	0.00241428	19.9024
rs62462718	A	G	A	G	-0.0777005	-0.0839	0.317824	0.3268	FALSE	FALSE	FALSE	7	63292398	0.0967	0.3853	TRUE	7	63832020	0.0173769	7.76761e-06	GCST90199644	Theobromine levels	8137	2	TRUE	0.00245177	8137	FALSE	TRUE	0.00261795	19.9942
rs6497692	T	C	T	C	0.0748062	-0.0149	0.431385	0.3561	FALSE	FALSE	FALSE	16	23879382	0.0928	0.8722	TRUE	16	23868061	0.0156289	1.69789e-06	GCST90199644	Theobromine levels	8137	2	TRUE	0.00280827	8137	FALSE	TRUE	0.00274529	22.9096
rs6569661	G	A	G	A	-0.0859588	0.0027	0.726404	0.6794	FALSE	FALSE	FALSE	6	130506764	0.0969	0.9778	TRUE	6	130185619	0.0178126	1.39498e-06	GCST90199644	Theobromine levels	8137	2	TRUE	0.00285448	8137	FALSE	TRUE	0.00293696	23.2877
rs6669746	A	G	A	G	0.0701676	0.0423	0.483722	0.4837	FALSE	FALSE	FALSE	1	15353767	0.0891	0.6353	TRUE	1	15027271	0.0154489	5.57445e-06	GCST90199644	Theobromine levels	8137	2	TRUE	0.00252942	8137	FALSE	TRUE	0.00245914	20.629
rs6878843	T	G	T	G	0.11814	0.0389	0.0981603	0.1249	FALSE	FALSE	FALSE	5	103167572	0.1363	0.7752	TRUE	5	103831871	0.0259449	5.27622e-06	GCST90199644	Theobromine levels	8137	2	TRUE	0.0025423	8137	FALSE	TRUE	0.00247109	20.7343
rs72870405	A	T	A	T	-0.15323	-0.1217	0.0614672	0.08214	FALSE	TRUE	FALSE	2	162937083	0.1649	0.4606	TRUE	2	162080573	0.0326215	2.63736e-06	GCST90199644	Theobromine levels	8137	2	TRUE	0.00270487	8137	FALSE	TRUE	0.00270901	22.0638
rs7485735	C	T	C	T	-0.0794824	0.1251	0.686925	0.7962	FALSE	FALSE	FALSE	12	71719517	0.1103	0.2567	TRUE	12	71325737	0.0175283	5.77336e-06	GCST90199644	Theobromine levels	8137	2	TRUE	0.00252121	8137	FALSE	TRUE	0.00271725	20.5619
rs79880362	T	C	T	C	0.146943	0.0469	0.0745231	0.04384	FALSE	FALSE	FALSE	4	126123188	0.2159	0.8281	TRUE	4	125202033	0.0295016	6.33111e-07	GCST90199644	Theobromine levels	8137	2	TRUE	0.00304037	8137	FALSE	TRUE	0.00297841	24.8089
rs112388569	T	C	T	C	-0.298781	-0.3419	0.0132667	0.01704	FALSE	FALSE	FALSE	4	7139996	0.3496	0.3282	TRUE	4	7138269	0.0671713	8.66557e-06	GCST90199645	Quinate levels	8200	2	TRUE	0.0024076	8200	FALSE	TRUE	0.00233721	19.7851
rs114371828	T	C	T	C	-0.267108	-0.0193	0.0166605	0.005652	FALSE	FALSE	FALSE	1	201958268	0.5828	0.9736	TRUE	1	201989140	0.0601557	8.98427e-06	GCST90199645	Quinate levels	8200	2	TRUE	0.00239921	8200	FALSE	TRUE	0.00233774	19.7161
rs115520044	A	G	A	G	0.330168	0.1577	0.0166095	0.009292	FALSE	FALSE	FALSE	14	49955007	0.4647	0.734301	TRUE	14	49488289	0.0606751	5.28093e-08	GCST90199645	Quinate levels	8200	2	TRUE	0.00359895	8200	FALSE	TRUE	0.00356109	29.6107
rs116020639	C	T	C	T	-0.316022	0.5835	0.0157528	0.004896	FALSE	FALSE	FALSE	2	65107483	0.6268	0.3519	TRUE	2	64880349	0.0623683	4.04057e-07	GCST90199645	Quinate levels	8200	2	TRUE	0.00312206	8200	FALSE	TRUE	0.0030969	25.6748
rs140759816	A	T	A	T	-0.186302	-0.0671	0.0375843	0.01889	FALSE	TRUE	FALSE	5	16902795	0.328	0.8379	TRUE	5	16902686	0.0405924	4.44137e-06	GCST90199645	Quinate levels	8200	2	TRUE	0.00256285	8200	FALSE	TRUE	0.00251093	21.0642
rs145444661	T	C	T	C	-0.329336	-0.2475	0.0131884	0.009867	FALSE	FALSE	FALSE	18	40717572	0.4477	0.580399	TRUE	18	43137607	0.0679412	1.25107e-06	GCST90199645	Quinate levels	8200	2	TRUE	0.00285799	8200	FALSE	TRUE	0.00282316	23.497
rs1594297	A	G	A	G	0.224925	-0.1087	0.974516	0.9665	FALSE	FALSE	FALSE	2	16658244	0.2529	0.6673	TRUE	2	16476976	0.0505211	8.50366e-06	GCST90199645	Quinate levels	8200	2	TRUE	0.00241198	8200	FALSE	TRUE	0.00251282	19.8212
rs183574340	A	G	A	G	-0.415375	0.0113	0.00850881	0.02768	FALSE	FALSE	FALSE	17	12602528	0.2752	0.9673	TRUE	17	12699211	0.0834702	6.48022e-07	GCST90199645	Quinate levels	8200	2	TRUE	0.00301162	8200	FALSE	TRUE	0.00291118	24.7638
rs186185553	T	C	T	C	-0.255397	-0.4076	0.0190144	0.009198	FALSE	FALSE	FALSE	11	57711613	0.4619	0.3776	TRUE	11	57944141	0.0568661	7.08223e-06	GCST90199645	Quinate levels	8200	2	TRUE	0.00245442	8200	FALSE	TRUE	0.00243336	20.1709
rs2108740	A	C	A	C	-0.169235	-0.0487	0.0446539	0.03884	FALSE	FALSE	FALSE	17	13779370	0.2292	0.8318	TRUE	17	13876053	0.0373631	5.91354e-06	GCST90199645	Quinate levels	8200	2	TRUE	0.00249633	8200	FALSE	TRUE	0.0024436	20.5161
rs4148714	C	A	C	A	-0.125867	0.2173	0.0913027	0.06589	FALSE	FALSE	FALSE	7	117238453	0.1777	0.2214	TRUE	7	117598399	0.027082	3.35762e-06	GCST90199645	Quinate levels	8200	2	TRUE	0.00262792	8200	FALSE	TRUE	0.00262879	21.6004
rs553719	C	T	C	T	0.147306	-0.1289	0.937921	0.8957	FALSE	FALSE	FALSE	1	37332937	0.1487	0.3862	TRUE	1	36867336	0.0328968	7.54079e-06	GCST90199645	Quinate levels	8200	2	TRUE	0.00243986	8200	FALSE	TRUE	0.00252686	20.0509
rs5997787	C	T	C	T	0.0735554	-0.1254	0.55684	0.6945	FALSE	FALSE	FALSE	22	31254954	0.0978	0.1997	TRUE	22	30858967	0.0159581	4.04072e-06	GCST90199645	Quinate levels	8200	2	TRUE	0.00258485	8200	FALSE	TRUE	0.00267024	21.2455
rs62027288	C	T	C	T	0.0759955	0.0725	0.460441	0.3453	FALSE	FALSE	FALSE	15	75434747	0.0939	0.4403	TRUE	15	75142406	0.0156247	1.15144e-06	GCST90199645	Quinate levels	8200	2	TRUE	0.00287735	8200	FALSE	TRUE	0.00286958	23.6566
rs73202647	C	T	C	T	-0.109072	-0.0208	0.121515	0.1075	FALSE	FALSE	FALSE	8	12604438	0.1438	0.8848	TRUE	8	12746929	0.0238233	4.68646e-06	GCST90199645	Quinate levels	8200	2	TRUE	0.00255039	8200	FALSE	TRUE	0.00253992	20.9615
rs73328382	A	C	A	C	-0.490215	-0.1525	0.00586941	0.06635	FALSE	FALSE	FALSE	10	101182508	0.1829	0.4044	TRUE	10	99422751	0.101636	1.41227e-06	GCST90199645	Quinate levels	8200	2	TRUE	0.00282969	8200	FALSE	TRUE	0.00280441	23.2637
rs74489311	A	T	A	T	-1.12714	0.1645	0.00103899	0.01704	FALSE	TRUE	FALSE	5	163216187	0.3464	0.6349	TRUE	5	163789181	0.240369	2.74252e-06	GCST90199645	Quinate levels	8200	2	TRUE	0.00267502	8200	FALSE	TRUE	0.00263722	21.9887
rs76051019	A	G	A	G	-0.23203	-0.7474	0.0258336	0.006947	FALSE	FALSE	FALSE	21	34522358	0.5262	0.1555	TRUE	21	33150052	0.0487058	1.89885e-06	GCST90199645	Quinate levels	8200	2	TRUE	0.00276069	8200	FALSE	TRUE	0.00270979	22.6948
rs77082173	T	C	T	C	0.201076	-0.0608	0.030454	0.03081	FALSE	FALSE	FALSE	6	6132855	0.2611	0.8157	TRUE	6	6132622	0.0453441	9.23095e-06	GCST90199645	Quinate levels	8200	2	TRUE	0.00239293	8200	FALSE	TRUE	0.00238761	19.6643
rs10097464	C	T	C	T	-0.0715199	-0.1503	0.441401	0.5397	FALSE	FALSE	FALSE	8	136785518	0.0899	0.0942692	TRUE	8	135773275	0.015626	4.71698e-06	GCST90199646	Gentisate levels	8013	2	TRUE	0.00260818	8013	FALSE	TRUE	0.00252242	20.9488
rs1010664	C	T	C	T	0.200004	0.173	0.0324447	0.03125	FALSE	FALSE	FALSE	10	14965687	0.2531	0.4943	TRUE	10	14923688	0.0431905	3.64356e-06	GCST90199646	Gentisate levels	8013	2	TRUE	0.00266964	8013	FALSE	TRUE	0.00251146	21.4438
rs10153505	G	T	G	T	-0.109387	0.1824	0.854558	0.8405	FALSE	FALSE	FALSE	19	652948	0.1242	0.1418	TRUE	19	652948	0.02296	1.89575e-06	GCST90199646	Gentisate levels	8013	2	TRUE	0.00282535	8013	FALSE	TRUE	0.00297435	22.698
rs1041350	C	T	C	T	0.0994006	-0.2076	0.162725	0.1164	FALSE	FALSE	FALSE	9	23613593	0.1408	0.1404	TRUE	9	23613595	0.0208627	1.8932e-06	GCST90199646	Gentisate levels	8013	2	TRUE	0.00282567	8013	FALSE	TRUE	0.00269234	22.7006
rs113812650	T	C	T	C	-0.420894	0.1693	0.00708375	0.01724	FALSE	FALSE	FALSE	12	95789152	0.3574	0.6357	TRUE	12	95395376	0.0921	4.87808e-06	GCST90199646	Gentisate levels	8013	2	TRUE	0.00260021	8013	FALSE	TRUE	0.00249202	20.8846
rs117167763	T	C	T	C	0.594305	0.1371	0.00338685	0.01294	FALSE	FALSE	FALSE	13	75681104	0.4066	0.7359	TRUE	13	75106967	0.13274	7.56251e-06	GCST90199646	Gentisate levels	8013	2	TRUE	0.00249599	8013	FALSE	TRUE	0.00238436	20.0454
rs12471344	A	G	A	G	-0.204526	0.3731	0.0351109	0.0414	FALSE	FALSE	FALSE	2	155116318	0.2301	0.1049	TRUE	2	154259805	0.0425454	1.53017e-06	GCST90199646	Gentisate levels	8013	2	TRUE	0.00287643	8013	FALSE	TRUE	0.0028343	23.1096
rs147503040	A	G	A	G	0.240882	-0.116	0.0254653	0.01663	FALSE	FALSE	FALSE	3	182515294	0.3465	0.737801	TRUE	3	182797506	0.0486921	7.53505e-07	GCST90199646	Gentisate levels	8013	2	TRUE	0.00304565	8013	FALSE	TRUE	0.00287995	24.4733
rs187258635	T	C	T	C	-0.236251	-0.0051	0.0215081	0.01836	FALSE	FALSE	FALSE	1	207836465	0.3387	0.9879	TRUE	1	207663120	0.0532573	9.16358e-06	GCST90199646	Gentisate levels	8013	2	TRUE	0.0024504	8013	FALSE	TRUE	0.00234929	19.6784
rs2833465	T	C	T	C	-0.110209	0.0221	0.12614	0.1665	FALSE	FALSE	FALSE	21	32964103	0.1197	0.8538	TRUE	21	31591790	0.023061	1.76156e-06	GCST90199646	Gentisate levels	8013	2	TRUE	0.00284286	8013	FALSE	TRUE	0.00267768	22.839
rs367715	G	A	G	A	0.0721685	0.0211	0.348675	0.1967	FALSE	FALSE	FALSE	20	45116181	0.1121	0.851	TRUE	20	46487542	0.0160673	7.0676e-06	GCST90199646	Gentisate levels	8013	2	TRUE	0.00251206	8013	FALSE	TRUE	0.00236561	20.1748
rs375709482	T	C	T	C	-0.273576	0.5281	0.0191874	0.01248	FALSE	FALSE	FALSE	6	114755319	0.4076	0.1951	TRUE	6	114434155	0.0557177	9.10581e-07	GCST90199646	Gentisate levels	8013	2	TRUE	0.00300039	8013	FALSE	TRUE	0.00281701	24.1085
rs3861695	T	C	T	C	-0.0760413	0.0278	0.683305	0.8387	FALSE	FALSE	FALSE	1	83972169	0.1206	0.8178	TRUE	1	83506486	0.0169127	6.92059e-06	GCST90199646	Gentisate levels	8013	2	TRUE	0.00251705	8013	FALSE	TRUE	0.00250256	20.215
rs522708	G	A	G	A	-0.0822705	-0.0173	0.283475	0.3134	FALSE	FALSE	FALSE	1	96483045	0.0962	0.8575	TRUE	1	96017489	0.0169917	1.28672e-06	GCST90199646	Gentisate levels	8013	2	TRUE	0.00291782	8013	FALSE	TRUE	0.00274957	23.4431
rs6010005	C	G	C	G	0.229928	-0.0609	0.0237352	0.0293	FALSE	TRUE	FALSE	22	50997119	0.2647	0.8179	TRUE	22	50558690	0.05	4.25419e-06	GCST90199646	Gentisate levels	8013	2	TRUE	0.00263276	8013	FALSE	TRUE	0.00245005	21.1468
rs62362979	G	A	G	A	0.273101	0.2978	0.0161857	0.008853	FALSE	FALSE	FALSE	5	83504208	0.4748	0.530401	TRUE	5	84208390	0.0610391	7.66985e-06	GCST90199646	Gentisate levels	8013	2	TRUE	0.00249264	8013	FALSE	TRUE	0.00237531	20.0184
rs62621664	T	G	T	G	0.265359	0.2572	0.0182409	0.01077	FALSE	FALSE	FALSE	6	24505196	0.4324	0.552	TRUE	6	24504968	0.0575444	4.00005e-06	GCST90199646	Gentisate levels	8013	2	TRUE	0.00264742	8013	FALSE	TRUE	0.00252202	21.2648
rs72645867	A	G	A	G	0.162441	-0.158	0.0602902	0.03441	FALSE	FALSE	FALSE	13	95966980	0.2484	0.5248	TRUE	13	95314726	0.0331451	9.53955e-07	GCST90199646	Gentisate levels	8013	2	TRUE	0.00298927	8013	FALSE	TRUE	0.00298994	24.0189
rs72824920	C	T	C	T	0.192917	-0.2041	0.0442895	0.03761	FALSE	FALSE	FALSE	2	50572907	0.2395	0.3941	TRUE	2	50345769	0.0371937	2.13916e-07	GCST90199646	Gentisate levels	8013	2	TRUE	0.00334703	8013	FALSE	TRUE	0.00315064	26.9031
rs72950259	G	T	G	T	0.409958	-0.1971	0.00712767	0.01256	FALSE	FALSE	FALSE	2	215891411	0.4076	0.628599	TRUE	2	215026687	0.0917044	7.80613e-06	GCST90199646	Gentisate levels	8013	2	TRUE	0.00248845	8013	FALSE	TRUE	0.00237876	19.9847
rs73217253	A	G	A	G	-0.160981	-0.266	0.0584083	0.05069	FALSE	FALSE	FALSE	3	133591578	0.2032	0.1905	TRUE	3	133872734	0.0328036	9.2284e-07	GCST90199646	Gentisate levels	8013	2	TRUE	0.0029972	8013	FALSE	TRUE	0.00285047	24.0828
rs75476920	C	T	C	T	-0.0942693	-0.0287	0.15625	0.08025	FALSE	FALSE	FALSE	17	40216465	0.1627	0.8599	TRUE	17	42064447	0.0212045	8.75949e-06	GCST90199646	Gentisate levels	8013	2	TRUE	0.00246109	8013	FALSE	TRUE	0.00234317	19.7644
rs76930336	A	C	A	C	-0.202699	0.2421	0.0324797	0.04122	FALSE	FALSE	FALSE	11	118464764	0.2279	0.2881	TRUE	11	118594049	0.0432874	2.83225e-06	GCST90199646	Gentisate levels	8013	2	TRUE	0.00272965	8013	FALSE	TRUE	0.00258229	21.9271
rs77091748	T	C	T	C	0.25787	0.7826	0.0181761	0.005869	FALSE	FALSE	FALSE	11	78891610	0.5915	0.1858	TRUE	11	79180565	0.0580381	8.86671e-06	GCST90199646	Gentisate levels	8013	2	TRUE	0.00245821	8013	FALSE	TRUE	0.00237337	19.7413
rs77380220	A	G	A	G	0.222387	-0.6426	0.0258828	0.01649	FALSE	FALSE	FALSE	3	71009023	0.3552	0.0704304	TRUE	3	70959872	0.0486142	4.77297e-06	GCST90199646	Gentisate levels	8013	2	TRUE	0.00260539	8013	FALSE	TRUE	0.00249386	20.9263
rs79188489	T	G	T	G	0.343904	-0.2481	0.0106531	0.01068	FALSE	FALSE	FALSE	4	29076189	0.4399	0.5727	TRUE	4	29074567	0.0751315	4.70886e-06	GCST90199646	Gentisate levels	8013	2	TRUE	0.00260861	8013	FALSE	TRUE	0.00249304	20.9522
rs9572022	G	A	G	A	-0.0758655	-0.0406	0.568464	0.5904	FALSE	FALSE	FALSE	13	69386098	0.0907	0.654	TRUE	13	68811966	0.0155994	1.154e-06	GCST90199646	Gentisate levels	8013	2	TRUE	0.00294378	8013	FALSE	TRUE	0.00282383	23.6523
rs9959080	A	G	A	G	-0.0926697	0.167	0.807333	0.7672	FALSE	FALSE	FALSE	18	57100768	0.1062	0.1159	TRUE	18	59433536	0.0194371	1.86358e-06	GCST90199646	Gentisate levels	8013	2	TRUE	0.00282941	8013	FALSE	TRUE	0.00267156	22.7307
rs10902695	T	C	T	C	-0.0834655	0.0126	0.274212	0.3126	FALSE	FALSE	FALSE	1	28645533	0.0967	0.8966	TRUE	1	28319022	0.018084	3.9229e-06	GCST90199647	Theophylline levels	7822	2	TRUE	0.00271667	7822	FALSE	TRUE	0.00277294	21.3022
rs114110478	C	G	C	G	0.142487	-0.0731	0.0759902	0.05434	FALSE	TRUE	FALSE	3	60424982	0.1976	0.7113	TRUE	3	60439249	0.0303158	2.60048e-06	GCST90199647	Theophylline levels	7822	2	TRUE	0.00281696	7822	FALSE	TRUE	0.00285111	22.0908
rs115520044	A	G	A	G	0.322722	0.1577	0.016898	0.009292	FALSE	FALSE	FALSE	14	49955007	0.4647	0.734301	TRUE	14	49488289	0.0619626	1.90536e-07	GCST90199647	Theophylline levels	7822	2	TRUE	0.0034569	7822	FALSE	TRUE	0.00346036	27.1268
rs116572946	T	C	T	C	-0.278367	0.2264	0.0176742	0.01693	FALSE	FALSE	FALSE	13	60655043	0.3478	0.515101	TRUE	13	60080909	0.060805	4.694e-06	GCST90199647	Theophylline levels	7822	2	TRUE	0.00267293	7822	FALSE	TRUE	0.00269067	20.9583
rs116926604	C	T	C	T	-0.276332	-0.1661	0.0187757	0.04468	FALSE	FALSE	FALSE	7	86545395	0.2192	0.4486	TRUE	7	86916079	0.0591917	3.03525e-06	GCST90199647	Theophylline levels	7822	2	TRUE	0.00277924	7822	FALSE	TRUE	0.00281356	21.7942
rs12259905	T	C	T	C	0.155223	0.1433	0.0731332	0.1114	FALSE	FALSE	FALSE	10	29209423	0.1429	0.3158	TRUE	10	28920494	0.0305894	3.88709e-07	GCST90199647	Theophylline levels	7822	2	TRUE	0.00328198	7822	FALSE	TRUE	0.00326644	25.7496
rs1388182	T	C	T	C	-0.155876	0.3603	0.0561395	0.01636	FALSE	FALSE	FALSE	2	180150435	0.346	0.2977	TRUE	2	179285708	0.0349153	8.02918e-06	GCST90199647	Theophylline levels	7822	2	TRUE	0.00254223	7822	FALSE	TRUE	0.00257493	19.9309
rs149370966	A	G	A	G	-0.270438	-0.7376	0.0180128	0.006366	FALSE	FALSE	FALSE	20	38351302	0.5463	0.177	TRUE	20	39722660	0.0600696	6.72911e-06	GCST90199647	Theophylline levels	7822	2	TRUE	0.00258521	7822	FALSE	TRUE	0.00258733	20.2687
rs17428030	G	A	G	A	0.136372	-0.1432	0.0811424	0.1047	FALSE	FALSE	FALSE	9	86953621	0.1465	0.3284	TRUE	9	84338706	0.0301283	5.99992e-06	GCST90199647	Theophylline levels	7822	2	TRUE	0.00261311	7822	FALSE	TRUE	0.00277317	20.4881
rs180968112	A	G	A	G	-0.313019	1.0733	0.0133062	0.009484	FALSE	FALSE	FALSE	16	16681195	0.4752	0.0239001	TRUE	16	16587338	0.0708522	9.96551e-06	GCST90199647	Theophylline levels	7822	2	TRUE	0.00248969	7822	FALSE	TRUE	0.00257281	19.518
rs2245730	C	A	C	A	-0.0787472	-0.0148	0.435058	0.4254	FALSE	FALSE	FALSE	21	44125328	0.0908	0.8706	TRUE	21	42705218	0.0162537	1.26685e-06	GCST90199647	Theophylline levels	7822	2	TRUE	0.00299266	7822	FALSE	TRUE	0.00304825	23.4728
rs258831	G	C	G	C	-0.0982197	0.1295	0.172656	0.1964	FALSE	TRUE	FALSE	5	11415197	0.1141	0.2566	TRUE	5	11415085	0.0220943	8.76968e-06	GCST90199647	Theophylline levels	7822	2	TRUE	0.00252077	7822	FALSE	TRUE	0.0027561	19.7623
rs34804482	C	T	C	T	-0.242551	-1.0228	0.0234865	0.00292	FALSE	FALSE	FALSE	11	27389739	0.7846	0.1924	TRUE	11	27368192	0.0527985	4.35018e-06	GCST90199647	Theophylline levels	7822	2	TRUE	0.00269145	7822	FALSE	TRUE	0.00269856	21.1039
rs4615950	T	C	T	C	-0.0738501	0.1441	0.399028	0.4365	FALSE	FALSE	FALSE	10	107770280	0.0901	0.1097	TRUE	10	106010522	0.0164924	7.54096e-06	GCST90199647	Theophylline levels	7822	2	TRUE	0.0025575	7822	FALSE	TRUE	0.00261571	20.0509
rs643104	C	T	C	T	-0.0815481	-0.1165	0.336783	0.3239	FALSE	FALSE	FALSE	11	118567125	0.0956	0.2234	TRUE	11	118696416	0.017458	2.99589e-06	GCST90199647	Theophylline levels	7822	2	TRUE	0.00278241	7822	FALSE	TRUE	0.00297073	21.8192
rs67360043	A	T	A	T	0.0886627	-0.0615	0.210393	0.3112	FALSE	TRUE	FALSE	4	38939834	0.0972	0.5272	TRUE	4	38938213	0.0196537	6.44475e-06	GCST90199647	Theophylline levels	7822	2	TRUE	0.00259572	7822	FALSE	TRUE	0.00261189	20.3514
rs72793907	G	A	G	A	-0.274555	0.8956	0.0174664	0.009909	FALSE	FALSE	FALSE	2	22760858	0.4322	0.0382596	TRUE	2	22537986	0.0606691	6.02668e-06	GCST90199647	Theophylline levels	7822	2	TRUE	0.00261205	7822	FALSE	TRUE	0.00258726	20.4797
rs7323950	G	A	G	A	-0.0792948	0.0047	0.669651	0.6819	FALSE	FALSE	FALSE	13	22773777	0.0965	0.9614	TRUE	13	22199638	0.0174912	5.80379e-06	GCST90199647	Theophylline levels	7822	2	TRUE	0.00262122	7822	FALSE	TRUE	0.0027819	20.5518
rs74069834	G	A	G	A	-0.270594	0.5153	0.0173385	0.01289	FALSE	FALSE	FALSE	12	22099296	0.3948	0.1918	TRUE	12	21946362	0.0611119	9.51795e-06	GCST90199647	Theophylline levels	7822	2	TRUE	0.00250087	7822	FALSE	TRUE	0.00249506	19.6058
rs74526939	G	A	G	A	-0.20014	0.3016	0.0338003	0.03027	FALSE	FALSE	FALSE	18	47599701	0.2606	0.2473	TRUE	18	50073331	0.0441667	5.85782e-06	GCST90199647	Theophylline levels	7822	2	TRUE	0.00261898	7822	FALSE	TRUE	0.00261629	20.5342
rs75095637	C	A	C	A	0.140865	0.265	0.0721271	0.0778	FALSE	FALSE	FALSE	15	25158591	0.1668	0.1122	TRUE	15	24913444	0.0309814	5.44768e-06	GCST90199647	Theophylline levels	7822	2	TRUE	0.00263664	7822	FALSE	TRUE	0.00265597	20.673
rs75723819	A	C	A	C	-0.211336	0.5288	0.0308404	0.03839	FALSE	FALSE	FALSE	3	119818032	0.2334	0.0234601	TRUE	3	120099185	0.0468234	6.37754e-06	GCST90199647	Theophylline levels	7822	2	TRUE	0.00259827	7822	FALSE	TRUE	0.00266988	20.3714
rs75870478	T	C	T	C	-0.281468	-0.2909	0.0183091	0.0161	FALSE	FALSE	FALSE	4	35565604	0.3527	0.4094	TRUE	4	35563982	0.0600974	2.81969e-06	GCST90199647	Theophylline levels	7822	2	TRUE	0.0027972	7822	FALSE	TRUE	0.00284793	21.9355
rs79361921	A	G	A	G	-0.232926	0.039	0.0295007	0.05787	FALSE	FALSE	FALSE	8	58934563	0.194	0.8409	TRUE	8	58022004	0.0470132	7.25218e-07	GCST90199647	Theophylline levels	7822	2	TRUE	0.00312916	7822	FALSE	TRUE	0.00310666	24.5469
rs79542551	G	A	G	A	-0.328871	0.6343	0.0127102	0.002166	FALSE	FALSE	FALSE	13	93724273	0.9246	0.4927	TRUE	13	93072020	0.0716904	4.48836e-06	GCST90199647	Theophylline levels	7822	2	TRUE	0.00268383	7822	FALSE	TRUE	0.00271443	21.044
rs10152997	C	T	C	T	-0.0762043	0.0075	0.552011	0.5781	FALSE	FALSE	FALSE	15	61197157	0.0909	0.9345	TRUE	15	60904958	0.0152829	6.15686e-07	GCST90199648	1,5-anhydroglucitol (1,5-ag) levels	8139	2	TRUE	0.0030462	8139	FALSE	TRUE	0.00287213	24.8626
rs111517692	A	G	A	G	0.186098	-0.3747	0.0399656	0.01459	FALSE	FALSE	FALSE	9	132816672	0.3619	0.3006	TRUE	9	130054393	0.0389448	1.76596e-06	GCST90199648	1,5-anhydroglucitol (1,5-ag) levels	8139	2	TRUE	0.00279836	8139	FALSE	TRUE	0.00265758	22.8341
rs11219784	C	T	C	T	-0.29621	-0.2975	0.0145213	0.008471	FALSE	FALSE	FALSE	11	124680673	0.4878	0.5419	TRUE	11	124810777	0.0635149	3.10664e-06	GCST90199648	1,5-anhydroglucitol (1,5-ag) levels	8139	2	TRUE	0.00266578	8139	FALSE	TRUE	0.00251121	21.7494
rs112766573	T	C	T	C	0.149694	0.0263	0.055333	0.06604	FALSE	FALSE	FALSE	6	75892252	0.1803	0.884	TRUE	6	75182536	0.033745	9.16336e-06	GCST90199648	1,5-anhydroglucitol (1,5-ag) levels	8139	2	TRUE	0.00241255	8139	FALSE	TRUE	0.00234262	19.6784
rs116139938	T	G	T	G	-0.267495	0.1191	0.0309995	0.04331	FALSE	FALSE	FALSE	17	18906041	0.225	0.5966	TRUE	17	19002728	0.0444913	1.82908e-09	GCST90199648	1,5-anhydroglucitol (1,5-ag) levels	8139	2	TRUE	0.00442274	8139	FALSE	TRUE	0.00429873	36.1477
rs116855721	A	G	A	G	0.235097	0.4265	0.0228932	0.02983	FALSE	FALSE	FALSE	14	55051548	0.2598	0.1006	TRUE	14	54584830	0.0504828	3.20903e-06	GCST90199648	1,5-anhydroglucitol (1,5-ag) levels	8139	2	TRUE	0.0026582	8139	FALSE	TRUE	0.00247271	21.6874
rs117813792	G	A	G	A	-0.331071	-0.4997	0.0136799	0.004334	FALSE	FALSE	FALSE	9	116491682	0.7006	0.4757	TRUE	9	113729402	0.0662852	5.89455e-07	GCST90199648	1,5-anhydroglucitol (1,5-ag) levels	8139	2	TRUE	0.00305644	8139	FALSE	TRUE	0.00295783	24.9465
rs118097969	A	C	A	C	0.254382	-0.0065	0.0178351	0.006157	FALSE	FALSE	FALSE	7	8470996	0.5555	0.9906	TRUE	7	8431366	0.0574857	9.63851e-06	GCST90199648	1,5-anhydroglucitol (1,5-ag) levels	8139	2	TRUE	0.00240074	8139	FALSE	TRUE	0.00226706	19.5818
rs11976181	C	T	C	T	-0.132448	0.1719	0.817748	0.8197	FALSE	FALSE	FALSE	7	141797564	0.1167	0.1407	TRUE	7	142097764	0.0208369	2.06534e-10	GCST90199648	1,5-anhydroglucitol (1,5-ag) levels	8139	2	TRUE	0.00494093	8139	FALSE	TRUE	0.00522893	40.404
rs138306161	T	C	T	C	-0.308695	-0.1794	0.0122087	0.004673	FALSE	FALSE	FALSE	9	89327686	0.6563	0.7845	TRUE	9	86712771	0.069429	8.74061e-06	GCST90199648	1,5-anhydroglucitol (1,5-ag) levels	8139	2	TRUE	0.00242359	8139	FALSE	TRUE	0.00229839	19.7687
rs138882034	C	T	C	T	-0.40062	0.066	0.00797971	0.04259	FALSE	FALSE	FALSE	3	14256941	0.226	0.7704	TRUE	3	14215441	0.0847491	2.27723e-06	GCST90199648	1,5-anhydroglucitol (1,5-ag) levels	8139	2	TRUE	0.00273867	8139	FALSE	TRUE	0.00254099	22.3458
rs139280007	C	G	C	G	-0.241187	0.368	0.0208697	0.03532	FALSE	TRUE	FALSE	2	34846167	0.2451	0.1332	TRUE	2	34621100	0.0534709	6.46361e-06	GCST90199648	1,5-anhydroglucitol (1,5-ag) levels	8139	2	TRUE	0.00249416	8139	FALSE	TRUE	0.00237736	20.3457
rs147071339	G	A	G	A	-0.72443	-0.2998	0.0024003	0.02617	FALSE	FALSE	FALSE	3	120278690	0.2893	0.3	TRUE	3	120559843	0.15567	3.26144e-06	GCST90199648	1,5-anhydroglucitol (1,5-ag) levels	8139	2	TRUE	0.00265439	8139	FALSE	TRUE	0.0025133	21.6562
rs16923778	T	C	T	C	-0.364422	-0.2496	0.0114964	0.04072	FALSE	FALSE	FALSE	11	7262789	0.2363	0.2909	TRUE	11	7241558	0.0717318	3.76743e-07	GCST90199648	1,5-anhydroglucitol (1,5-ag) levels	8139	2	TRUE	0.00316188	8139	FALSE	TRUE	0.00301842	25.8099
rs16936434	A	G	A	G	-0.144243	0.0382	0.0583838	0.04107	FALSE	FALSE	FALSE	11	42250690	0.2254	0.8654	TRUE	11	42229140	0.0325739	9.50335e-06	GCST90199648	1,5-anhydroglucitol (1,5-ag) levels	8139	2	TRUE	0.00240403	8139	FALSE	TRUE	0.00228763	19.6088
rs185053832	A	C	A	C	-0.376359	-0.5255	0.00916021	0.01771	FALSE	FALSE	FALSE	7	141763311	0.3542	0.1379	TRUE	7	142063511	0.0796429	2.29459e-06	GCST90199648	1,5-anhydroglucitol (1,5-ag) levels	8139	2	TRUE	0.00273688	8139	FALSE	TRUE	0.00257125	22.3311
rs219151	C	G	C	G	-0.0930985	0.0632	0.803761	0.8138	FALSE	TRUE	FALSE	2	33215687	0.1156	0.5844	TRUE	2	32990620	0.0192478	1.31914e-06	GCST90199648	1,5-anhydroglucitol (1,5-ag) levels	8139	2	TRUE	0.0028669	8139	FALSE	TRUE	0.00273418	23.395
rs2800798	A	G	A	G	0.079919	0.0268	0.245431	0.1918	FALSE	FALSE	FALSE	1	164666253	0.114	0.8143	TRUE	1	164697016	0.0176597	6.02526e-06	GCST90199648	1,5-anhydroglucitol (1,5-ag) levels	8139	2	TRUE	0.0025106	8139	FALSE	TRUE	0.00236569	20.4802
rs28429046	T	A	T	A	0.0877134	-0.1886	0.218221	0.2221	FALSE	TRUE	FALSE	1	242167231	0.109	0.0836893	TRUE	1	242003929	0.0190478	4.12664e-06	GCST90199648	1,5-anhydroglucitol (1,5-ag) levels	8139	2	TRUE	0.00259925	8139	FALSE	TRUE	0.00262508	21.2052
rs34278530	C	T	C	T	0.0966945	0.1304	0.16675	0.2105	FALSE	FALSE	FALSE	16	84689718	0.1115	0.2421	TRUE	16	84656112	0.020462	2.29468e-06	GCST90199648	1,5-anhydroglucitol (1,5-ag) levels	8139	2	TRUE	0.00273686	8139	FALSE	TRUE	0.00259821	22.331
rs4988235	A	G	A	G	0.125118	0.0383	0.646606	0.5944	FALSE	FALSE	FALSE	2	136608646	0.091	0.674099	TRUE	2	135851076	0.015516	7.39543e-16	GCST90199648	1,5-anhydroglucitol (1,5-ag) levels	8139	2	TRUE	0.00792791	8139	FALSE	TRUE	0.00715432	65.025
rs5026374	A	T	A	T	0.0705329	-0.02	0.580627	0.6182	FALSE	TRUE	FALSE	4	165727255	0.0917	0.8274	TRUE	4	164806103	0.0155202	5.50414e-06	GCST90199648	1,5-anhydroglucitol (1,5-ag) levels	8139	2	TRUE	0.00253177	8139	FALSE	TRUE	0.00242276	20.6533
rs526600	A	T	A	T	-0.303655	-0.0253	0.980668	0.9889	FALSE	TRUE	FALSE	1	87366597	0.4229	0.9524	TRUE	1	86900914	0.0557783	5.21094e-08	GCST90199648	1,5-anhydroglucitol (1,5-ag) levels	8139	2	TRUE	0.003629	8139	FALSE	TRUE	0.00349615	29.6367
rs55646821	A	C	A	C	0.150169	0.0852	0.936148	0.9236	FALSE	FALSE	FALSE	8	20605102	0.1683	0.6126	TRUE	8	20747591	0.0310105	1.28209e-06	GCST90199648	1,5-anhydroglucitol (1,5-ag) levels	8139	2	TRUE	0.00287362	8139	FALSE	TRUE	0.00269594	23.45
rs6444144	T	C	T	C	0.0750138	0.1732	0.601673	0.6372	FALSE	FALSE	FALSE	3	164809016	0.0928	0.0620898	TRUE	3	165091228	0.0155373	1.37932e-06	GCST90199648	1,5-anhydroglucitol (1,5-ag) levels	8139	2	TRUE	0.00285644	8139	FALSE	TRUE	0.0026972	23.3094
rs72670617	G	T	G	T	-0.109981	-0.0857	0.120487	0.2256	FALSE	FALSE	FALSE	13	114616103	0.1081	0.4279	TRUE	13	113913130	0.0239503	4.38952e-06	GCST90199648	1,5-anhydroglucitol (1,5-ag) levels	8139	2	TRUE	0.00258479	8139	FALSE	TRUE	0.00256359	21.0869
rs7536190	A	T	A	T	0.113912	-0.1022	0.886879	0.886	FALSE	TRUE	FALSE	1	150399105	0.1412	0.4695	TRUE	1	150426629	0.0241326	2.35583e-06	GCST90199648	1,5-anhydroglucitol (1,5-ag) levels	8139	2	TRUE	0.00273073	8139	FALSE	TRUE	0.00260361	22.2808
rs77283946	A	C	A	C	-0.552741	0.1398	0.0189905	0.03222	FALSE	FALSE	FALSE	17	18886281	0.2587	0.588901	TRUE	17	18982968	0.0562598	8.80516e-23	GCST90199648	1,5-anhydroglucitol (1,5-ag) levels	8139	2	TRUE	0.0117236	8139	FALSE	TRUE	0.0113837	96.5266
rs78394231	C	T	C	T	0.116636	-0.0829	0.0970646	0.1089	FALSE	FALSE	FALSE	6	107649123	0.1429	0.5615	TRUE	6	107327919	0.0258071	6.19749e-06	GCST90199648	1,5-anhydroglucitol (1,5-ag) levels	8139	2	TRUE	0.002504	8139	FALSE	TRUE	0.00238458	20.4262
rs868427	C	T	C	T	-0.103914	0.0509	0.130862	0.1491	FALSE	FALSE	FALSE	8	52443945	0.1262	0.686901	TRUE	8	51531385	0.0229285	5.83995e-06	GCST90199648	1,5-anhydroglucitol (1,5-ag) levels	8139	2	TRUE	0.0025179	8139	FALSE	TRUE	0.00245629	20.5398
rs10188669	A	G	A	G	-0.0671657	-0.1102	0.51141	0.5456	FALSE	FALSE	FALSE	2	151753903	0.0895	0.2184	TRUE	2	150897389	0.0151226	8.93665e-06	GCST90199649	1-stearoyl-2-arachidonoyl-GPI (18:0/20:4) levels	8134	2	TRUE	0.00241987	8134	FALSE	TRUE	0.00225444	19.7261
rs11121795	T	C	T	C	-0.178874	-0.0097	0.0377603	0.01756	FALSE	FALSE	FALSE	1	6459999	0.3373	0.9772	TRUE	1	6399939	0.0395199	6.00641e-06	GCST90199649	1-stearoyl-2-arachidonoyl-GPI (18:0/20:4) levels	8134	2	TRUE	0.00251289	8134	FALSE	TRUE	0.00232511	20.4863
rs112843621	G	A	G	A	-0.366363	0.1031	0.0095679	0.01471	FALSE	FALSE	FALSE	14	26519047	0.3719	0.781601	TRUE	14	26049841	0.0780364	2.66903e-06	GCST90199649	1-stearoyl-2-arachidonoyl-GPI (18:0/20:4) levels	8134	2	TRUE	0.00270306	8134	FALSE	TRUE	0.00254387	22.0409
rs115307528	G	A	G	A	-0.299834	-0.3226	0.0131579	0.008432	FALSE	FALSE	FALSE	2	167125011	0.4926	0.5126	TRUE	2	166268501	0.0666202	6.77474e-06	GCST90199649	1-stearoyl-2-arachidonoyl-GPI (18:0/20:4) levels	8134	2	TRUE	0.00248469	8134	FALSE	TRUE	0.00233467	20.2558
rs140033739	A	G	A	G	-0.166275	-0.1441	0.0496511	0.1132	FALSE	FALSE	FALSE	6	30205152	0.1431	0.3141	TRUE	6	30237375	0.0351807	2.28641e-06	GCST90199649	1-stearoyl-2-arachidonoyl-GPI (18:0/20:4) levels	8134	2	TRUE	0.00273941	8134	FALSE	TRUE	0.00260913	22.338
rs141701630	T	C	T	C	0.317893	1.189	0.012135	0.005225	FALSE	FALSE	FALSE	7	100171073	0.6093	0.0510199	TRUE	7	100573450	0.0698624	5.3575e-06	GCST90199649	1-stearoyl-2-arachidonoyl-GPI (18:0/20:4) levels	8134	2	TRUE	0.00253965	8134	FALSE	TRUE	0.00242287	20.705
rs1532085	G	A	G	A	-0.0917612	0.0785	0.623614	0.5759	FALSE	FALSE	FALSE	15	58683366	0.0903	0.3849	TRUE	15	58391167	0.0157522	5.70113e-09	GCST90199649	1-stearoyl-2-arachidonoyl-GPI (18:0/20:4) levels	8134	2	TRUE	0.00415556	8134	FALSE	TRUE	0.00395273	33.9341
rs157595	G	A	G	A	0.0939248	-0.1104	0.599898	0.6893	FALSE	FALSE	FALSE	19	45425460	0.0976	0.258	TRUE	19	44922203	0.0158609	3.18487e-09	GCST90199649	1-stearoyl-2-arachidonoyl-GPI (18:0/20:4) levels	8134	2	TRUE	0.00429377	8134	FALSE	TRUE	0.00423486	35.0675
rs174560	C	T	C	T	-0.263536	0.1024	0.306967	0.3877	FALSE	FALSE	FALSE	11	61581764	0.0918	0.2646	TRUE	11	61814292	0.0162451	3.49778e-59	GCST90199649	1-stearoyl-2-arachidonoyl-GPI (18:0/20:4) levels	8134	2	TRUE	0.0313477	8134	FALSE	TRUE	0.0295499	263.169
rs2269938	G	C	G	C	-0.104296	0.0821	0.166874	0.2037	FALSE	TRUE	FALSE	12	120242014	0.111	0.4593	TRUE	12	119804210	0.0203216	2.86272e-07	GCST90199649	1-stearoyl-2-arachidonoyl-GPI (18:0/20:4) levels	8134	2	TRUE	0.00322863	8134	FALSE	TRUE	0.00302458	26.3402
rs2712421	T	G	T	G	0.0732419	-0.0438	0.655887	0.6943	FALSE	FALSE	FALSE	3	128287743	0.0979	0.6546	TRUE	3	128568900	0.0160311	4.90664e-06	GCST90199649	1-stearoyl-2-arachidonoyl-GPI (18:0/20:4) levels	8134	2	TRUE	0.00256025	8134	FALSE	TRUE	0.00242147	20.8734
rs34542491	T	C	T	C	0.0896599	0.024	0.175664	0.1599	FALSE	FALSE	FALSE	5	168232811	0.1218	0.8441	TRUE	5	168805806	0.0199692	7.12545e-06	GCST90199649	1-stearoyl-2-arachidonoyl-GPI (18:0/20:4) levels	8134	2	TRUE	0.00247288	8134	FALSE	TRUE	0.00232816	20.1593
rs3812316	G	C	G	C	-0.136926	-0.0452	0.121888	0.1277	FALSE	TRUE	FALSE	7	73020337	0.133	0.7338	TRUE	7	73606007	0.023095	3.05078e-09	GCST90199649	1-stearoyl-2-arachidonoyl-GPI (18:0/20:4) levels	8134	2	TRUE	0.00430393	8134	FALSE	TRUE	0.0040134	35.1509
rs400810	G	A	G	A	0.128883	-0.2608	0.0862856	0.07915	FALSE	FALSE	FALSE	5	31675161	0.1662	0.1167	TRUE	5	31675054	0.0270407	1.8767e-06	GCST90199649	1-stearoyl-2-arachidonoyl-GPI (18:0/20:4) levels	8134	2	TRUE	0.00278578	8134	FALSE	TRUE	0.00261921	22.7172
rs60417901	T	C	T	C	-0.226606	-0.301	0.0227329	0.07333	FALSE	FALSE	FALSE	7	92226376	0.1733	0.0824708	TRUE	7	92597062	0.051098	9.21865e-06	GCST90199649	1-stearoyl-2-arachidonoyl-GPI (18:0/20:4) levels	8134	2	TRUE	0.00241262	8134	FALSE	TRUE	0.00228161	19.6669
rs66466742	T	C	T	C	-0.189746	0.0972	0.0402441	0.06353	FALSE	FALSE	FALSE	19	11336444	0.1837	0.5966	TRUE	19	11225768	0.0383851	7.68393e-07	GCST90199649	1-stearoyl-2-arachidonoyl-GPI (18:0/20:4) levels	8134	2	TRUE	0.00299585	8134	FALSE	TRUE	0.00278124	24.4354
rs7241918	T	G	T	G	0.132894	0.1089	0.826708	0.8294	FALSE	FALSE	FALSE	18	47160953	0.1184	0.3577	TRUE	18	49634583	0.0200029	3.05834e-11	GCST90199649	1-stearoyl-2-arachidonoyl-GPI (18:0/20:4) levels	8134	2	TRUE	0.00539854	8134	FALSE	TRUE	0.00506024	44.1392
rs72697217	C	G	C	G	0.139809	-0.1433	0.0714189	0.09932	FALSE	TRUE	FALSE	9	7763957	0.1496	0.3382	TRUE	9	7763957	0.031174	7.29826e-06	GCST90199649	1-stearoyl-2-arachidonoyl-GPI (18:0/20:4) levels	8134	2	TRUE	0.00246726	8134	FALSE	TRUE	0.00259259	20.1134
rs74988287	C	T	C	T	-0.366432	-0.1974	0.0099395	0.004685	FALSE	FALSE	FALSE	2	36917860	0.647	0.7603	TRUE	2	36690717	0.0770971	2.00554e-06	GCST90199649	1-stearoyl-2-arachidonoyl-GPI (18:0/20:4) levels	8134	2	TRUE	0.00277018	8134	FALSE	TRUE	0.00264267	22.5897
rs77960347	G	A	G	A	0.479876	0.5206	0.0143349	0.007485	FALSE	FALSE	FALSE	18	47109955	0.5062	0.3037	TRUE	18	49583585	0.0634052	3.77862e-14	GCST90199649	1-stearoyl-2-arachidonoyl-GPI (18:0/20:4) levels	8134	2	TRUE	0.00699459	8134	FALSE	TRUE	0.00650747	57.2807
rs79608464	A	G	A	G	0.25749	0.0843	0.01871	0.02514	FALSE	FALSE	FALSE	16	71332588	0.2826	0.7655	TRUE	16	71298685	0.0562381	4.68177e-06	GCST90199649	1-stearoyl-2-arachidonoyl-GPI (18:0/20:4) levels	8134	2	TRUE	0.00257125	8134	FALSE	TRUE	0.00243457	20.9633
rs80195574	A	G	A	G	-0.221346	-0.1593	0.0272033	0.009257	FALSE	FALSE	FALSE	14	34582811	0.4671	0.7331	TRUE	14	34113605	0.0471492	2.67135e-06	GCST90199649	1-stearoyl-2-arachidonoyl-GPI (18:0/20:4) levels	8134	2	TRUE	0.00270285	8134	FALSE	TRUE	0.00259309	22.0391
rs964184	C	G	C	G	-0.194744	-0.0021	0.868833	0.8544	FALSE	TRUE	FALSE	11	116648917	0.1267	0.9869	TRUE	11	116778201	0.0224871	4.70771e-18	GCST90199649	1-stearoyl-2-arachidonoyl-GPI (18:0/20:4) levels	8134	2	TRUE	0.00913854	8134	FALSE	TRUE	0.00864409	75
rs113392484	C	T	C	T	0.318007	-0.1252	0.0109306	0.01872	FALSE	FALSE	FALSE	6	79147497	0.335	0.7086	TRUE	6	78437780	0.0686372	3.60129e-06	GCST90199650	Indolelactate levels	8233	2	TRUE	0.00260118	8233	FALSE	TRUE	0.00218662	21.4662
rs11598287	A	G	A	G	0.0749453	0.0904	0.30454	0.2932	FALSE	FALSE	FALSE	10	133914409	0.0989	0.3607	TRUE	10	132100905	0.0160157	2.87603e-06	GCST90199650	Indolelactate levels	8233	2	TRUE	0.00265333	8233	FALSE	TRUE	0.00237922	21.8976
rs11647808	A	C	A	C	0.212473	-0.0983	0.0790114	0.05767	FALSE	FALSE	FALSE	16	58770881	0.1904	0.6058	TRUE	16	58736977	0.0262875	6.33765e-16	GCST90199650	Indolelactate levels	8233	2	TRUE	0.0078745	8233	FALSE	TRUE	0.00657024	65.3294
rs117078442	A	G	A	G	-0.209946	-0.1063	0.024059	0.01949	FALSE	FALSE	FALSE	7	22336301	0.3205	0.740099	TRUE	7	22296682	0.046984	7.87867e-06	GCST90199650	Indolelactate levels	8233	2	TRUE	0.00241997	8233	FALSE	TRUE	0.00206989	19.9671
rs11950935	C	T	C	T	-0.0798371	0.0474	0.194657	0.1498	FALSE	FALSE	FALSE	5	27771543	0.1264	0.707499	TRUE	5	27771436	0.0178954	8.14575e-06	GCST90199650	Indolelactate levels	8233	2	TRUE	0.00241227	8233	FALSE	TRUE	0.00199844	19.9034
rs1255731	C	T	C	T	-0.0753124	-0.1332	0.236978	0.2775	FALSE	FALSE	FALSE	14	64016311	0.0999	0.1824	TRUE	14	63549593	0.0168771	8.10475e-06	GCST90199650	Indolelactate levels	8233	2	TRUE	0.00241343	8233	FALSE	TRUE	0.0020512	19.913
rs1354368	G	A	G	A	-0.072441	0.0682	0.64522	0.7514	FALSE	FALSE	FALSE	4	100441886	0.103	0.5079	TRUE	4	99520729	0.0148179	1.01477e-06	GCST90199650	Indolelactate levels	8233	2	TRUE	0.00289523	8233	FALSE	TRUE	0.00240251	23.8999
rs142009207	C	G	C	G	-0.118055	0.0971	0.0765238	0.09178	FALSE	TRUE	FALSE	17	40546411	0.1562	0.534399	TRUE	17	42394393	0.0266692	9.57138e-06	GCST90199650	Indolelactate levels	8233	2	TRUE	0.002375	8233	FALSE	TRUE	0.00196979	19.5952
rs142582686	T	G	T	G	0.164806	0.2042	0.0429166	0.03924	FALSE	FALSE	FALSE	10	102764904	0.2376	0.39	TRUE	10	101005147	0.0355849	3.63318e-06	GCST90199650	Indolelactate levels	8233	2	TRUE	0.00259915	8233	FALSE	TRUE	0.00223126	21.4494
rs145909629	A	G	A	G	0.321487	0.159	0.0147347	0.02082	FALSE	FALSE	FALSE	9	26547366	0.3141	0.6126	TRUE	9	26547368	0.0589415	4.91562e-08	GCST90199650	Indolelactate levels	8233	2	TRUE	0.00360135	8233	FALSE	TRUE	0.0030009	29.7498
rs148403098	T	C	T	C	0.167538	-0.1141	0.0411829	0.06193	FALSE	FALSE	FALSE	14	102818282	0.1842	0.5358	TRUE	14	102351945	0.0359224	3.10312e-06	GCST90199650	Indolelactate levels	8233	2	TRUE	0.00263571	8233	FALSE	TRUE	0.00221671	21.7518
rs150393758	T	C	T	C	0.172921	-0.2811	0.0355126	0.0186	FALSE	FALSE	FALSE	17	67860119	0.3361	0.4029	TRUE	17	69863978	0.0390292	9.39877e-06	GCST90199650	Indolelactate levels	8233	2	TRUE	0.00237919	8233	FALSE	TRUE	0.00204835	19.6298
rs185272650	T	C	T	C	-0.300455	0.419	0.0112236	0.01016	FALSE	FALSE	FALSE	3	183712552	0.4599	0.3623	TRUE	3	183994764	0.067736	9.1782e-06	GCST90199650	Indolelactate levels	8233	2	TRUE	0.00238468	8233	FALSE	TRUE	0.00200364	19.6752
rs1867457	C	T	C	T	-0.102015	-0.005	0.111679	0.1009	FALSE	FALSE	FALSE	5	179604217	0.1484	0.9731	TRUE	5	180177217	0.0229082	8.45953e-06	GCST90199650	Indolelactate levels	8233	2	TRUE	0.00240352	8233	FALSE	TRUE	0.0020649	19.8311
rs190002061	A	G	A	G	-0.265524	-0.3516	0.0150532	0.00444	FALSE	FALSE	FALSE	2	49479757	0.7003	0.615601	TRUE	2	49252618	0.058646	5.9667e-06	GCST90199650	Indolelactate levels	8233	2	TRUE	0.00248427	8233	FALSE	TRUE	0.00209064	20.4989
rs19009	C	T	C	T	-0.0637423	0.0173	0.428307	0.4855	FALSE	FALSE	FALSE	20	6736598	0.0893	0.8463	TRUE	20	6755951	0.0143515	8.9327e-06	GCST90199650	Indolelactate levels	8233	2	TRUE	0.00239094	8233	FALSE	TRUE	0.00198977	19.727
rs2472509	G	T	G	T	0.07003	0.099	0.326865	0.4145	FALSE	FALSE	FALSE	9	107684230	0.091	0.2764	TRUE	9	104921949	0.0152695	4.51219e-06	GCST90199650	Indolelactate levels	8233	2	TRUE	0.00254893	8233	FALSE	TRUE	0.00215809	21.0338
rs2794660	T	C	T	C	0.0949183	0.1245	0.140026	0.1169	FALSE	FALSE	FALSE	13	47323155	0.1403	0.3749	TRUE	13	46749020	0.0213333	8.61484e-06	GCST90199650	Indolelactate levels	8233	2	TRUE	0.00239932	8233	FALSE	TRUE	0.00216982	19.7963
rs2997922	T	C	T	C	0.185074	-0.0314	0.709362	0.7744	FALSE	FALSE	FALSE	9	131580744	0.1065	0.768199	TRUE	9	128818465	0.0156931	4.22481e-32	GCST90199650	Indolelactate levels	8233	2	TRUE	0.0166167	8233	FALSE	TRUE	0.0141235	139.083
rs34380016	G	A	G	A	-0.0666468	0.1908	0.437266	0.4809	FALSE	FALSE	FALSE	1	29558230	0.0896	0.0333196	TRUE	1	29231718	0.0146285	5.21484e-06	GCST90199650	Indolelactate levels	8233	2	TRUE	0.00251543	8233	FALSE	TRUE	0.00218594	20.7567
rs35021400	A	C	A	C	-0.0820587	0.0202	0.214409	0.1198	FALSE	FALSE	FALSE	16	87046632	0.1367	0.8827	TRUE	16	87013026	0.0174559	2.58998e-06	GCST90199650	Indolelactate levels	8233	2	TRUE	0.00267761	8233	FALSE	TRUE	0.0022684	22.0986
rs61674325	T	C	T	C	-0.0679091	-0.1975	0.329491	0.3075	FALSE	FALSE	FALSE	14	44056743	0.0967	0.0411396	TRUE	14	43587540	0.0151389	7.26587e-06	GCST90199650	Indolelactate levels	8233	2	TRUE	0.00243868	8233	FALSE	TRUE	0.00203767	20.1218
rs73782967	A	G	A	G	-0.152997	0.0035	0.0546588	0.01439	FALSE	FALSE	FALSE	5	116263019	0.3687	0.9924	TRUE	5	116927323	0.0316953	1.38514e-06	GCST90199650	Indolelactate levels	8233	2	TRUE	0.0028229	8233	FALSE	TRUE	0.00241905	23.3011
rs75333405	C	T	C	T	-0.170317	0.1001	0.0356968	0.07	FALSE	FALSE	FALSE	12	90230150	0.1759	0.5692	TRUE	12	89836373	0.0384177	9.28037e-06	GCST90199650	Indolelactate levels	8233	2	TRUE	0.00238213	8233	FALSE	TRUE	0.00199705	19.6541
rs7617388	G	A	G	A	-0.0945532	-0.1638	0.857589	0.9185	FALSE	FALSE	FALSE	3	18887390	0.1636	0.3166	TRUE	3	18845898	0.0213736	9.69652e-06	GCST90199650	Indolelactate levels	8233	2	TRUE	0.00237199	8233	FALSE	TRUE	0.00218376	19.5703
rs1018091	C	T	C	T	0.0675472	0.0265	0.457063	0.4098	FALSE	FALSE	FALSE	4	144539774	0.0907	0.77	TRUE	4	143618621	0.0146699	4.13525e-06	GCST90199651	Docosahexaenoate DHA; 22:6n3 levels	8279	2	TRUE	0.00255491	8279	FALSE	TRUE	0.00226449	21.2012
rs11709701	T	C	T	C	0.0724482	0.0893	0.315498	0.312	FALSE	FALSE	FALSE	3	197138149	0.0963	0.3538	TRUE	3	197411278	0.0158802	5.06262e-06	GCST90199651	Docosahexaenoate DHA; 22:6n3 levels	8279	2	TRUE	0.0025083	8279	FALSE	TRUE	0.00226703	20.8134
rs11715464	G	A	G	A	-0.068416	-0.0168	0.380725	0.4313	FALSE	FALSE	FALSE	3	42909687	0.0905	0.8526	TRUE	3	42868195	0.0152901	7.65771e-06	GCST90199651	Docosahexaenoate DHA; 22:6n3 levels	8279	2	TRUE	0.00241308	8279	FALSE	TRUE	0.00220719	20.0214
rs117676889	C	T	C	T	0.194787	0.164	0.0302902	0.02137	FALSE	FALSE	FALSE	10	3350264	0.3171	0.6051	TRUE	10	3308072	0.0430833	6.15001e-06	GCST90199651	Docosahexaenoate DHA; 22:6n3 levels	8279	2	TRUE	0.00246353	8279	FALSE	TRUE	0.00222892	20.441
rs11930628	G	A	G	A	0.123625	0.0625	0.0880354	0.09179	FALSE	FALSE	FALSE	4	60653867	0.1546	0.686099	TRUE	4	59788149	0.0261218	2.21625e-06	GCST90199651	Docosahexaenoate DHA; 22:6n3 levels	8279	2	TRUE	0.00269873	8279	FALSE	TRUE	0.00245402	22.3979
rs12129379	T	G	T	G	0.0929219	-0.0234	0.17895	0.2084	FALSE	FALSE	FALSE	1	159965261	0.111	0.8329	TRUE	1	159995471	0.0196733	2.32117e-06	GCST90199651	Docosahexaenoate DHA; 22:6n3 levels	8279	2	TRUE	0.00268807	8279	FALSE	TRUE	0.00253727	22.3091
rs13268878	G	A	G	A	-0.0830568	-0.1932	0.207876	0.1655	FALSE	FALSE	FALSE	8	75368316	0.1209	0.1099	TRUE	8	74456081	0.0187327	9.25958e-06	GCST90199651	Docosahexaenoate DHA; 22:6n3 levels	8279	2	TRUE	0.00236944	8279	FALSE	TRUE	0.00227184	19.6585
rs139278946	A	T	A	T	-0.209975	-0.0916	0.026335	0.04892	FALSE	TRUE	FALSE	7	96405647	0.2105	0.663399	TRUE	7	96776335	0.0460257	5.06353e-06	GCST90199651	Docosahexaenoate DHA; 22:6n3 levels	8279	2	TRUE	0.00250825	8279	FALSE	TRUE	0.00226104	20.813
rs143268031	G	A	G	A	0.479847	0.188	0.00507707	0.042	FALSE	FALSE	FALSE	12	118135190	0.2338	0.4214	TRUE	12	117697385	0.104216	4.13762e-06	GCST90199651	Docosahexaenoate DHA; 22:6n3 levels	8279	2	TRUE	0.00255478	8279	FALSE	TRUE	0.00232615	21.2
rs144230997	T	A	T	A	-0.321529	0.1382	0.0116734	0.01757	FALSE	TRUE	FALSE	13	71237104	0.3431	0.6871	TRUE	13	70662972	0.0691608	3.33553e-06	GCST90199651	Docosahexaenoate DHA; 22:6n3 levels	8279	2	TRUE	0.00260444	8279	FALSE	TRUE	0.00238544	21.6133
rs145325641	A	G	A	G	-0.229959	-0.3116	0.0247183	0.005806	FALSE	FALSE	FALSE	12	95634871	0.5698	0.584501	TRUE	12	95241095	0.047234	1.12451e-06	GCST90199651	Docosahexaenoate DHA; 22:6n3 levels	8279	2	TRUE	0.00285546	8279	FALSE	TRUE	0.00254964	23.7023
rs148894582	G	A	G	A	-0.292453	-0.7741	0.0129169	0.007863	FALSE	FALSE	FALSE	10	60380180	0.4973	0.1195	TRUE	10	58620420	0.0652677	7.43554e-06	GCST90199651	Docosahexaenoate DHA; 22:6n3 levels	8279	2	TRUE	0.00241986	8279	FALSE	TRUE	0.00218099	20.0778
rs174603	A	G	A	G	-0.0936123	-0.0419	0.318542	0.3106	FALSE	FALSE	FALSE	11	61626206	0.0971	0.666201	TRUE	11	61858734	0.015879	3.73866e-09	GCST90199651	Docosahexaenoate DHA; 22:6n3 levels	8279	2	TRUE	0.00418145	8279	FALSE	TRUE	0.00380454	34.7552
rs181031465	T	C	T	C	0.282577	0.0951	0.0138364	0.02001	FALSE	FALSE	FALSE	2	165657255	0.3207	0.7668	TRUE	2	164800745	0.0630184	7.32432e-06	GCST90199651	Docosahexaenoate DHA; 22:6n3 levels	8279	2	TRUE	0.00242333	8279	FALSE	TRUE	0.00217909	20.1066
rs1934826	A	G	A	G	-0.065497	-0.1043	0.454628	0.4427	FALSE	FALSE	FALSE	13	76524545	0.0896	0.2442	TRUE	13	75950409	0.0148097	9.75301e-06	GCST90199651	Docosahexaenoate DHA; 22:6n3 levels	8279	2	TRUE	0.0023575	8279	FALSE	TRUE	0.00212727	19.5592
rs34736275	A	G	A	G	0.0734802	-0.0066	0.327588	0.2845	FALSE	FALSE	FALSE	7	80200343	0.0992	0.9469	TRUE	7	80571027	0.0160133	4.46044e-06	GCST90199651	Docosahexaenoate DHA; 22:6n3 levels	8279	2	TRUE	0.00253748	8279	FALSE	TRUE	0.00237867	21.0562
rs3731644	C	T	C	T	0.110271	0.0286	0.100677	0.07888	FALSE	FALSE	FALSE	2	235949877	0.1669	0.864	TRUE	2	235041233	0.0242799	5.58135e-06	GCST90199651	Docosahexaenoate DHA; 22:6n3 levels	8279	2	TRUE	0.00248585	8279	FALSE	TRUE	0.00220191	20.6267
rs6564915	G	T	G	T	0.101809	0.2496	0.856833	0.861	FALSE	FALSE	FALSE	16	81808233	0.1307	0.0562302	TRUE	16	81774628	0.0218657	3.2225e-06	GCST90199651	Docosahexaenoate DHA; 22:6n3 levels	8279	2	TRUE	0.00261238	8279	FALSE	TRUE	0.00254297	21.6793
rs73045049	A	G	A	G	-0.182777	-0.2459	0.0352002	0.03686	FALSE	FALSE	FALSE	7	2698348	0.2457	0.3168	TRUE	7	2658714	0.040097	5.15535e-06	GCST90199651	Docosahexaenoate DHA; 22:6n3 levels	8279	2	TRUE	0.00250413	8279	FALSE	TRUE	0.00226911	20.7787
rs73500833	T	C	T	C	-0.271564	-0.3355	0.0153501	0.01162	FALSE	FALSE	FALSE	13	27330213	0.4177	0.4218	TRUE	13	26756076	0.0598372	5.66876e-06	GCST90199651	Docosahexaenoate DHA; 22:6n3 levels	8279	2	TRUE	0.00248227	8279	FALSE	TRUE	0.00222929	20.5969
rs77207094	C	T	C	T	-0.248645	0.1615	0.0186215	0.03117	FALSE	FALSE	FALSE	5	11520911	0.2626	0.5386	TRUE	5	11520799	0.0546737	5.42114e-06	GCST90199651	Docosahexaenoate DHA; 22:6n3 levels	8279	2	TRUE	0.00249256	8279	FALSE	TRUE	0.00225965	20.6825
rs8523	A	G	A	G	-0.0784228	-0.1352	0.429891	0.4665	FALSE	FALSE	FALSE	6	10981053	0.0897	0.1318	TRUE	6	10980820	0.0147676	1.09343e-07	GCST90199651	Docosahexaenoate DHA; 22:6n3 levels	8279	2	TRUE	0.00339559	8279	FALSE	TRUE	0.00301461	28.201
rs117022836	T	C	T	C	-0.228706	-0.154	0.0293313	0.02041	FALSE	FALSE	FALSE	11	37672585	0.3137	0.623499	TRUE	11	37651035	0.0457893	5.89112e-07	GCST90199652	1-stearoyl-2-oleoyl-GPS (18:0/18:1) levels	8055	2	TRUE	0.00308835	8055	FALSE	TRUE	0.00297843	24.9475
rs12652405	A	T	A	T	-0.185696	0.0769	0.0360831	0.05899	FALSE	TRUE	FALSE	5	56255552	0.1909	0.686901	TRUE	5	56959725	0.041852	9.12308e-06	GCST90199652	1-stearoyl-2-oleoyl-GPS (18:0/18:1) levels	8055	2	TRUE	0.00243868	8055	FALSE	TRUE	0.00239871	19.6867
rs12965592	C	G	C	G	-0.109671	-0.0827	0.113639	0.1284	FALSE	TRUE	FALSE	18	100297	0.1351	0.5404	TRUE	18	100297	0.0247405	9.30014e-06	GCST90199652	1-stearoyl-2-oleoyl-GPS (18:0/18:1) levels	8055	2	TRUE	0.00243417	8055	FALSE	TRUE	0.00242299	19.6502
rs13234046	A	G	A	G	-0.0842069	-0.1977	0.223223	0.1246	FALSE	FALSE	FALSE	7	11011612	0.1344	0.1413	TRUE	7	10971985	0.0189265	8.62088e-06	GCST90199652	1-stearoyl-2-oleoyl-GPS (18:0/18:1) levels	8055	2	TRUE	0.00245206	8055	FALSE	TRUE	0.00245901	19.795
rs1354034	C	T	C	T	0.138779	-0.0039	0.609726	0.7076	FALSE	FALSE	FALSE	3	56849749	0.0983	0.9685	TRUE	3	56815721	0.0159732	3.68039e-18	GCST90199652	1-stearoyl-2-oleoyl-GPS (18:0/18:1) levels	8055	2	TRUE	0.00928654	8055	FALSE	TRUE	0.00916604	75.4855
rs138806707	C	T	C	T	-0.258703	-0.8518	0.0200426	0.01144	FALSE	FALSE	FALSE	8	20856652	0.4193	0.0422299	TRUE	8	20999141	0.0555882	3.25682e-06	GCST90199652	1-stearoyl-2-oleoyl-GPS (18:0/18:1) levels	8055	2	TRUE	0.00268234	8055	FALSE	TRUE	0.00262902	21.659
rs154803	A	T	A	T	0.228935	-0.4565	0.975691	0.9655	FALSE	TRUE	FALSE	5	92125200	0.2469	0.0644703	TRUE	5	92789493	0.0506099	6.08206e-06	GCST90199652	1-stearoyl-2-oleoyl-GPS (18:0/18:1) levels	8055	2	TRUE	0.00253451	8055	FALSE	TRUE	0.00248619	20.4623
rs17831607	G	A	G	A	-0.106904	0.141	0.139338	0.1408	FALSE	FALSE	FALSE	6	134684539	0.1295	0.2762	TRUE	6	134363401	0.0224635	1.94566e-06	GCST90199652	1-stearoyl-2-oleoyl-GPS (18:0/18:1) levels	8055	2	TRUE	0.0028045	8055	FALSE	TRUE	0.00274107	22.6482
rs2055570	G	A	G	A	-0.135106	-0.3402	0.927349	0.927	FALSE	FALSE	FALSE	2	49343909	0.1717	0.0475204	TRUE	2	49116770	0.0304665	9.22546e-06	GCST90199652	1-stearoyl-2-oleoyl-GPS (18:0/18:1) levels	8055	2	TRUE	0.00243606	8055	FALSE	TRUE	0.0024596	19.6655
rs55731338	A	G	A	G	-0.21443	0.3291	0.0289729	0.06389	FALSE	FALSE	FALSE	6	35140992	0.1895	0.0824992	TRUE	6	35173215	0.0462655	3.57332e-06	GCST90199652	1-stearoyl-2-oleoyl-GPS (18:0/18:1) levels	8055	2	TRUE	0.00266037	8055	FALSE	TRUE	0.00258717	21.4811
rs55823223	A	G	A	G	-0.10594	-0.0101	0.150056	0.08769	FALSE	FALSE	FALSE	17	73890363	0.1576	0.9489	TRUE	17	75894282	0.0217392	1.09794e-06	GCST90199652	1-stearoyl-2-oleoyl-GPS (18:0/18:1) levels	8055	2	TRUE	0.00294033	8055	FALSE	TRUE	0.00286282	23.7483
rs56058673	T	C	T	C	-0.155282	0.2777	0.0591344	0.04574	FALSE	FALSE	FALSE	22	36477747	0.2188	0.2044	TRUE	22	36081699	0.0336363	3.90287e-06	GCST90199652	1-stearoyl-2-oleoyl-GPS (18:0/18:1) levels	8055	2	TRUE	0.00263949	8055	FALSE	TRUE	0.00268312	21.3121
rs6871550	C	T	C	T	0.0882151	0.0327	0.205068	0.2128	FALSE	FALSE	FALSE	5	399211	0.1097	0.7656	TRUE	5	399096	0.0195516	6.4248e-06	GCST90199652	1-stearoyl-2-oleoyl-GPS (18:0/18:1) levels	8055	2	TRUE	0.00252155	8055	FALSE	TRUE	0.00253714	20.3574
rs7161063	G	C	G	C	-0.188363	-0.0231	0.0367098	0.01435	FALSE	TRUE	FALSE	14	88746516	0.3688	0.95	TRUE	14	88280172	0.0410966	4.57413e-06	GCST90199652	1-stearoyl-2-oleoyl-GPS (18:0/18:1) levels	8055	2	TRUE	0.0026019	8055	FALSE	TRUE	0.00250934	21.0077
rs72761668	G	A	G	A	-0.173508	0.0063	0.0422211	0.0651	FALSE	FALSE	FALSE	15	102265942	0.1837	0.9727	TRUE	15	101725739	0.0382524	5.73656e-06	GCST90199652	1-stearoyl-2-oleoyl-GPS (18:0/18:1) levels	8055	2	TRUE	0.00254833	8055	FALSE	TRUE	0.0024348	20.5741
rs78365257	C	G	C	G	-0.294515	-0.3031	0.0146308	0.008175	FALSE	TRUE	FALSE	3	116249454	0.4865	0.5332	TRUE	3	116530607	0.065059	5.98576e-06	GCST90199652	1-stearoyl-2-oleoyl-GPS (18:0/18:1) levels	8055	2	TRUE	0.00253827	8055	FALSE	TRUE	0.00250099	20.4927
rs78453362	A	G	A	G	0.154741	-0.2491	0.0541305	0.02588	FALSE	FALSE	FALSE	3	78740009	0.2782	0.3706	TRUE	3	78690859	0.0347262	8.34918e-06	GCST90199652	1-stearoyl-2-oleoyl-GPS (18:0/18:1) levels	8055	2	TRUE	0.00245963	8055	FALSE	TRUE	0.00245196	19.8562
rs80312835	G	A	G	A	0.296795	0.0186	0.0139821	0.02342	FALSE	FALSE	FALSE	10	112177595	0.2971	0.95	TRUE	10	110417837	0.0661347	7.19855e-06	GCST90199652	1-stearoyl-2-oleoyl-GPS (18:0/18:1) levels	8055	2	TRUE	0.00249466	8055	FALSE	TRUE	0.00242885	20.1398
rs9277341	C	T	C	T	-0.0774887	0.0845	0.310012	0.2576	FALSE	FALSE	FALSE	6	33039625	0.1028	0.4112	TRUE	6	33071848	0.0166568	3.28633e-06	GCST90199652	1-stearoyl-2-oleoyl-GPS (18:0/18:1) levels	8055	2	TRUE	0.00268022	8055	FALSE	TRUE	0.00256878	21.6418
rs10868484	C	T	C	T	0.0967565	-0.1504	0.160135	0.1426	FALSE	FALSE	FALSE	9	89391655	0.1275	0.2383	TRUE	9	86776740	0.0211482	4.75862e-06	GCST90199653	1-myristoyl-2-palmitoyl-gpc (14:0/16:0) levels	8271	2	TRUE	0.00252501	8271	FALSE	TRUE	0.00251818	20.9321
rs114128846	A	G	A	G	0.147692	-0.1147	0.064399	0.0387	FALSE	FALSE	FALSE	2	119038035	0.2293	0.616799	TRUE	2	118280459	0.031243	2.27645e-06	GCST90199653	1-myristoyl-2-palmitoyl-gpc (14:0/16:0) levels	8271	2	TRUE	0.00269515	8271	FALSE	TRUE	0.00262853	22.3464
rs116926922	T	G	T	G	0.200887	-0.1192	0.0329258	0.02471	FALSE	FALSE	FALSE	6	160379710	0.2866	0.677599	TRUE	6	159958678	0.0425847	2.3894e-06	GCST90199653	1-myristoyl-2-palmitoyl-gpc (14:0/16:0) levels	8271	2	TRUE	0.00268396	8271	FALSE	TRUE	0.00256998	22.2534
rs12331085	A	G	A	G	-0.0932487	-0.0113	0.264501	0.2572	FALSE	FALSE	FALSE	4	172802850	0.1025	0.912	TRUE	4	171881699	0.0176113	1.19123e-07	GCST90199653	1-myristoyl-2-palmitoyl-gpc (14:0/16:0) levels	8271	2	TRUE	0.00337893	8271	FALSE	TRUE	0.00338318	28.0351
rs142273297	A	G	A	G	0.275401	1.197	0.0154583	0.004201	FALSE	FALSE	FALSE	20	3591167	0.6694	0.0737802	TRUE	20	3610520	0.0618858	8.58129e-06	GCST90199653	1-myristoyl-2-palmitoyl-gpc (14:0/16:0) levels	8271	2	TRUE	0.00238923	8271	FALSE	TRUE	0.00230864	19.8038
rs147325198	A	G	A	G	0.312097	0.1285	0.014061	0.04256	FALSE	FALSE	FALSE	5	9684823	0.2275	0.572	TRUE	5	9684711	0.065423	1.83812e-06	GCST90199653	1-myristoyl-2-palmitoyl-gpc (14:0/16:0) levels	8271	2	TRUE	0.00274455	8271	FALSE	TRUE	0.00270069	22.7572
rs148311684	A	G	A	G	-0.303145	-0.5102	0.0126404	0.007332	FALSE	FALSE	FALSE	1	4948740	0.5234	0.3296	TRUE	1	4888680	0.0683667	9.24546e-06	GCST90199653	1-myristoyl-2-palmitoyl-gpc (14:0/16:0) levels	8271	2	TRUE	0.00237207	8271	FALSE	TRUE	0.00229386	19.6613
rs28704912	A	C	A	C	0.130285	-0.236	0.0874939	0.06597	FALSE	FALSE	FALSE	18	7928034	0.1781	0.1852	TRUE	18	7928036	0.0272362	1.72261e-06	GCST90199653	1-myristoyl-2-palmitoyl-gpc (14:0/16:0) levels	8271	2	TRUE	0.00275958	8271	FALSE	TRUE	0.00271039	22.8821
rs2996477	C	T	C	T	0.131699	-0.0906	0.924975	0.916	FALSE	FALSE	FALSE	1	92386234	0.1597	0.5708	TRUE	1	91920677	0.0294263	7.62133e-06	GCST90199653	1-myristoyl-2-palmitoyl-gpc (14:0/16:0) levels	8271	2	TRUE	0.00241652	8271	FALSE	TRUE	0.0024073	20.0306
rs4485089	G	A	G	A	-0.080974	-0.0359	0.243905	0.2602	FALSE	FALSE	FALSE	11	12431361	0.1023	0.725401	TRUE	11	12409814	0.0179663	6.57522e-06	GCST90199653	1-myristoyl-2-palmitoyl-gpc (14:0/16:0) levels	8271	2	TRUE	0.0024505	8271	FALSE	TRUE	0.00241834	20.313
rs4698782	C	T	C	T	-0.0728829	0.0241	0.439682	0.4549	FALSE	FALSE	FALSE	4	110655281	0.0899	0.788401	TRUE	4	109734125	0.0154847	2.51668e-06	GCST90199653	1-myristoyl-2-palmitoyl-gpc (14:0/16:0) levels	8271	2	TRUE	0.00267196	8271	FALSE	TRUE	0.00261731	22.1537
rs4975528	A	G	A	G	0.0782659	-0.0235	0.27399	0.296	FALSE	FALSE	FALSE	5	1017915	0.0988	0.812	TRUE	5	1017800	0.0173632	6.55743e-06	GCST90199653	1-myristoyl-2-palmitoyl-gpc (14:0/16:0) levels	8271	2	TRUE	0.00245113	8271	FALSE	TRUE	0.00243698	20.3182
rs79292294	G	T	G	T	0.217589	-0.2014	0.0254391	0.0389	FALSE	FALSE	FALSE	11	38237522	0.2346	0.3906	TRUE	11	38215972	0.0488736	8.50461e-06	GCST90199653	1-myristoyl-2-palmitoyl-gpc (14:0/16:0) levels	8271	2	TRUE	0.00239129	8271	FALSE	TRUE	0.00234755	19.821
rs79682447	A	G	A	G	-0.189114	-0.1007	0.0406628	0.03459	FALSE	FALSE	FALSE	4	2262104	0.2444	0.6804	TRUE	4	2260377	0.0384282	8.59963e-07	GCST90199653	1-myristoyl-2-palmitoyl-gpc (14:0/16:0) levels	8271	2	TRUE	0.00292028	8271	FALSE	TRUE	0.00279027	24.2185
rs9349828	C	T	C	T	0.073257	0.1783	0.312933	0.2674	FALSE	FALSE	FALSE	6	56424232	0.1018	0.0798307	TRUE	6	56559434	0.0164631	8.59628e-06	GCST90199653	1-myristoyl-2-palmitoyl-gpc (14:0/16:0) levels	8271	2	TRUE	0.00238882	8271	FALSE	TRUE	0.0023077	19.8004
rs10194878	C	T	C	T	0.0812524	0.0854	0.283725	0.2591	FALSE	FALSE	FALSE	2	139397458	0.1024	0.4042	TRUE	2	138639888	0.0177378	4.63326e-06	GCST90199654	Paraxanthine levels in elite athletes	7840	2	TRUE	0.00266997	7840	FALSE	TRUE	0.00268337	20.9833
rs10459799	G	C	G	C	-0.103929	0.0024	0.147324	0.117	FALSE	TRUE	FALSE	16	59997062	0.1381	0.9863	TRUE	16	59963158	0.0224526	3.67743e-06	GCST90199654	Paraxanthine levels in elite athletes	7840	2	TRUE	0.00272615	7840	FALSE	TRUE	0.00271369	21.426
rs10509810	G	A	G	A	-0.0767333	0.123	0.408098	0.4481	FALSE	FALSE	FALSE	10	107765356	0.0898	0.1708	TRUE	10	106005598	0.0163837	2.82009e-06	GCST90199654	Paraxanthine levels in elite athletes	7840	2	TRUE	0.00279077	7840	FALSE	TRUE	0.00284454	21.9353
rs11032948	T	C	T	C	0.0933967	0.1054	0.245032	0.225	FALSE	FALSE	FALSE	11	34972897	0.1075	0.3272	TRUE	11	34951350	0.0187015	5.91196e-07	GCST90199654	Paraxanthine levels in elite athletes	7840	2	TRUE	0.00317194	7840	FALSE	TRUE	0.00322734	24.9408
rs112492033	A	G	A	G	-0.270033	-0.246	0.0190433	0.03143	FALSE	FALSE	FALSE	15	80735234	0.2568	0.3381	TRUE	15	80442893	0.0581759	3.45602e-06	GCST90199654	Paraxanthine levels in elite athletes	7840	2	TRUE	0.00274126	7840	FALSE	TRUE	0.0027243	21.545
rs114830966	A	G	A	G	-0.351981	1.5573	0.0106575	0.005708	FALSE	FALSE	FALSE	1	74850104	0.634	0.0140401	TRUE	1	74384420	0.0784625	7.25809e-06	GCST90199654	Paraxanthine levels in elite athletes	7840	2	TRUE	0.00256092	7840	FALSE	TRUE	0.00261259	20.124
rs115087674	T	A	T	A	-0.308828	0.6015	0.0133803	0.005732	FALSE	TRUE	FALSE	4	156691821	0.5684	0.2899	TRUE	4	155770669	0.0689018	7.38941e-06	GCST90199654	Paraxanthine levels in elite athletes	7840	2	TRUE	0.00255656	7840	FALSE	TRUE	0.00251813	20.0896
rs115520044	A	G	A	G	0.30686	0.1577	0.0170535	0.009292	FALSE	FALSE	FALSE	14	49955007	0.4647	0.734301	TRUE	14	49488289	0.0617075	6.59906e-07	GCST90199654	Paraxanthine levels in elite athletes	7840	2	TRUE	0.00314508	7840	FALSE	TRUE	0.00315685	24.7289
rs11599254	T	C	T	C	0.137987	0.0773	0.0840498	0.1193	FALSE	FALSE	FALSE	10	29217961	0.1383	0.575999	TRUE	10	28929032	0.0286132	1.41769e-06	GCST90199654	Paraxanthine levels in elite athletes	7840	2	TRUE	0.00295836	7840	FALSE	TRUE	0.00293167	23.2565
rs118105917	T	C	T	C	-0.385059	-1.2333	0.00843666	0.0005309	FALSE	FALSE	FALSE	6	160048428	2.015	0.5405	TRUE	6	159627396	0.0868612	9.29138e-06	GCST90199654	Paraxanthine levels in elite athletes	7840	2	TRUE	0.00250098	7840	FALSE	TRUE	0.00248071	19.6518
rs13243315	C	T	C	T	-0.0931508	-0.0446	0.205073	0.2213	FALSE	FALSE	FALSE	7	25514053	0.1075	0.678	TRUE	7	25474434	0.020119	3.6566e-06	GCST90199654	Paraxanthine levels in elite athletes	7840	2	TRUE	0.00272753	7840	FALSE	TRUE	0.00282904	21.4368
rs143167061	T	C	T	C	-0.255726	0.2001	0.0194548	0.01818	FALSE	FALSE	FALSE	11	13208451	0.334	0.549201	TRUE	11	13186904	0.057744	9.48373e-06	GCST90199654	Paraxanthine levels in elite athletes	7840	2	TRUE	0.002496	7840	FALSE	TRUE	0.00249502	19.6126
rs150047778	C	T	C	T	-0.357145	-1.0493	0.0108029	0.001403	FALSE	FALSE	FALSE	7	115758311	1.212	0.3866	TRUE	7	116118257	0.0775345	4.09938e-06	GCST90199654	Paraxanthine levels in elite athletes	7840	2	TRUE	0.00269973	7840	FALSE	TRUE	0.0027261	21.2177
rs1503609	A	G	A	G	0.073513	0.0572	0.352215	0.4691	FALSE	FALSE	FALSE	4	127768849	0.0896	0.5234	TRUE	4	126847694	0.0166079	9.58302e-06	GCST90199654	Paraxanthine levels in elite athletes	7840	2	TRUE	0.0024935	7840	FALSE	TRUE	0.00246602	19.5929
rs17653722	T	G	T	G	-0.0950999	-0.0826	0.170187	0.1046	FALSE	FALSE	FALSE	12	52587518	0.1473	0.5751	TRUE	12	52193734	0.0212194	7.40329e-06	GCST90199654	Paraxanthine levels in elite athletes	7840	2	TRUE	0.0025561	7840	FALSE	TRUE	0.00255445	20.086
rs2245730	C	A	C	A	-0.0769941	-0.0148	0.434712	0.4254	FALSE	FALSE	FALSE	21	44125328	0.0908	0.8706	TRUE	21	42705218	0.0162704	2.22152e-06	GCST90199654	Paraxanthine levels in elite athletes	7840	2	TRUE	0.00284888	7840	FALSE	TRUE	0.00291351	22.3933
rs2274148	T	C	T	C	0.199304	-0.2523	0.0333248	0.05069	FALSE	FALSE	FALSE	13	49853124	0.2065	0.2217	TRUE	13	49278988	0.0441846	6.46105e-06	GCST90199654	Paraxanthine levels in elite athletes	7840	2	TRUE	0.00258916	7840	FALSE	TRUE	0.00255923	20.3465
rs28491088	C	A	C	A	0.0994323	0.1764	0.15482	0.135	FALSE	FALSE	FALSE	15	25156314	0.1302	0.1754	TRUE	15	24911167	0.0223294	8.46886e-06	GCST90199654	Paraxanthine levels in elite athletes	7840	2	TRUE	0.00252347	7840	FALSE	TRUE	0.00258739	19.829
rs34563893	C	T	C	T	-0.343882	-0.4353	0.012781	0.05266	FALSE	FALSE	FALSE	12	98432393	0.2026	0.0317001	TRUE	12	98038615	0.0708587	1.21566e-06	GCST90199654	Paraxanthine levels in elite athletes	7840	2	TRUE	0.00299588	7840	FALSE	TRUE	0.0029842	23.5523
rs56113850	C	T	C	T	-0.111197	0.1345	0.573947	0.5616	FALSE	FALSE	FALSE	19	41353107	0.0896	0.1331	TRUE	19	40847202	0.0159364	3.00367e-12	GCST90199654	Paraxanthine levels in elite athletes	7840	2	TRUE	0.00617321	7840	FALSE	TRUE	0.00604716	48.6862
rs57526497	C	A	C	A	-0.154204	-0.0976	0.940958	0.9476	FALSE	FALSE	FALSE	17	77545900	0.2033	0.6312	TRUE	17	79549816	0.0338631	5.27008e-06	GCST90199654	Paraxanthine levels in elite athletes	7840	2	TRUE	0.00263867	7840	FALSE	TRUE	0.00264212	20.7366
rs62017761	G	T	G	T	-0.0738812	0.105	0.4716	0.4849	FALSE	FALSE	FALSE	16	6552504	0.0896	0.2414	TRUE	16	6502503	0.0158913	3.33291e-06	GCST90199654	Paraxanthine levels in elite athletes	7840	2	TRUE	0.0027501	7840	FALSE	TRUE	0.00272041	21.6147
rs643104	C	T	C	T	-0.081713	-0.1165	0.336248	0.3239	FALSE	FALSE	FALSE	11	118567125	0.0956	0.2234	TRUE	11	118696416	0.0174577	2.86002e-06	GCST90199654	Paraxanthine levels in elite athletes	7840	2	TRUE	0.00278735	7840	FALSE	TRUE	0.00298042	21.9083
rs72799346	T	G	T	G	-0.243234	0.306	0.0217669	0.01449	FALSE	FALSE	FALSE	2	22637442	0.3665	0.4038	TRUE	2	22414570	0.0539023	6.40691e-06	GCST90199654	Paraxanthine levels in elite athletes	7840	2	TRUE	0.00259121	7840	FALSE	TRUE	0.00251952	20.3626
rs7326993	G	A	G	A	-0.0721645	-0.1182	0.532382	0.4532	FALSE	FALSE	FALSE	13	92849448	0.0897	0.1879	TRUE	13	92197195	0.0163342	9.96179e-06	GCST90199654	Paraxanthine levels in elite athletes	7840	2	TRUE	0.00248408	7840	FALSE	TRUE	0.00259294	19.5187
rs75467050	T	C	T	C	-0.181124	0.4157	0.0391705	0.02646	FALSE	FALSE	FALSE	12	98097206	0.2778	0.1346	TRUE	12	97703428	0.0407723	8.89931e-06	GCST90199654	Paraxanthine levels in elite athletes	7840	2	TRUE	0.00251145	7840	FALSE	TRUE	0.00246938	19.7343
rs77866717	C	T	C	T	-0.153486	-0.2063	0.0564862	0.02531	FALSE	FALSE	FALSE	18	40887794	0.282	0.4645	TRUE	18	43307829	0.0346997	9.72234e-06	GCST90199654	Paraxanthine levels in elite athletes	7840	2	TRUE	0.00248999	7840	FALSE	TRUE	0.00251107	19.5653
rs7787264	A	T	A	T	-0.112899	0.3505	0.110708	0.0996	FALSE	TRUE	FALSE	7	2707569	0.1495	0.0190599	TRUE	7	2667935	0.0255469	9.90231e-06	GCST90199654	Paraxanthine levels in elite athletes	7840	2	TRUE	0.00248552	7840	FALSE	TRUE	0.00250977	19.5301
rs78574673	G	T	G	T	0.228458	-0.2266	0.0254724	0.01249	FALSE	FALSE	FALSE	6	152947906	0.4005	0.5716	TRUE	6	152626771	0.0504438	5.92737e-06	GCST90199654	Paraxanthine levels in elite athletes	7840	2	TRUE	0.0026101	7840	FALSE	TRUE	0.00259123	20.5115
rs78607630	G	A	G	A	-0.253719	0.109	0.0241997	0.03133	FALSE	FALSE	FALSE	9	110676943	0.259	0.673899	TRUE	9	107914662	0.0518432	9.88221e-07	GCST90199654	Paraxanthine levels in elite athletes	7840	2	TRUE	0.00304644	7840	FALSE	TRUE	0.00304023	23.9509
rs79361921	A	G	A	G	-0.22819	0.039	0.029188	0.05787	FALSE	FALSE	FALSE	8	58934563	0.194	0.8409	TRUE	8	58022004	0.0472548	1.37267e-06	GCST90199654	Paraxanthine levels in elite athletes	7840	2	TRUE	0.00296624	7840	FALSE	TRUE	0.00295096	23.3185
rs9370260	C	T	C	T	0.0811845	0.0212	0.682724	0.6999	FALSE	FALSE	FALSE	6	53921674	0.0975	0.828	TRUE	6	54056876	0.01711	2.08665e-06	GCST90199654	Paraxanthine levels in elite athletes	7840	2	TRUE	0.00286415	7840	FALSE	TRUE	0.00285535	22.5137
rs112482875	C	G	C	G	0.183548	-0.0146	0.0370528	0.0578	FALSE	TRUE	FALSE	11	20490470	0.192	0.9395	TRUE	11	20468924	0.0390382	2.57958e-06	GCST90199655	4-methyl-2-oxopentanoate levels	8255	2	TRUE	0.00267144	8255	FALSE	TRUE	0.0024041	22.1065
rs12894999	A	G	A	G	-0.0850341	0.0299	0.813639	0.7919	FALSE	FALSE	FALSE	14	102537609	0.1098	0.785599	TRUE	14	102071272	0.019043	7.99266e-06	GCST90199655	4-methyl-2-oxopentanoate levels	8255	2	TRUE	0.00241021	8255	FALSE	TRUE	0.00219282	19.9396
rs2291115	T	C	T	C	-0.0877537	-0.0915	0.188329	0.2667	FALSE	FALSE	FALSE	1	84021429	0.1015	0.3674	TRUE	1	83555746	0.0192477	5.13532e-06	GCST90199655	4-methyl-2-oxopentanoate levels	8255	2	TRUE	0.00251228	8255	FALSE	TRUE	0.00235428	20.7861
rs56107485	C	A	C	A	-0.152913	0.338	0.0606982	0.03157	FALSE	FALSE	FALSE	6	156838561	0.251	0.1781	TRUE	6	156517427	0.0307105	6.38534e-07	GCST90199655	4-methyl-2-oxopentanoate levels	8255	2	TRUE	0.00299503	8255	FALSE	TRUE	0.00266624	24.7922
rs58729469	T	C	T	C	0.0976357	-0.1728	0.159237	0.157	FALSE	FALSE	FALSE	11	36071833	0.1236	0.1622	TRUE	11	36050283	0.0200177	1.07452e-06	GCST90199655	4-methyl-2-oxopentanoate levels	8255	2	TRUE	0.00287427	8255	FALSE	TRUE	0.00255249	23.7897
rs6055350	C	G	C	G	-0.186005	0.2112	0.96283	0.9881	FALSE	TRUE	FALSE	20	839515	0.4039	0.600999	TRUE	20	858872	0.0393211	2.24051e-06	GCST90199655	4-methyl-2-oxopentanoate levels	8255	2	TRUE	0.00270402	8255	FALSE	TRUE	0.0024764	22.3768
rs6754181	C	T	C	T	0.0935486	0.0354	0.840504	0.7729	FALSE	FALSE	FALSE	2	29966380	0.1068	0.7403	TRUE	2	29743514	0.0202835	3.98709e-06	GCST90199655	4-methyl-2-oxopentanoate levels	8255	2	TRUE	0.00257075	8255	FALSE	TRUE	0.00234636	21.271
rs7012455	T	C	T	C	0.0767546	-0.0814	0.72081	0.658	FALSE	FALSE	FALSE	8	52688351	0.094	0.3867	TRUE	8	51775791	0.0165318	3.43625e-06	GCST90199655	4-methyl-2-oxopentanoate levels	8255	2	TRUE	0.0026051	8255	FALSE	TRUE	0.00237115	21.556
rs73597221	A	G	A	G	-0.17389	0.1093	0.0466309	0.04571	FALSE	FALSE	FALSE	11	132108194	0.2139	0.6095	TRUE	11	132238300	0.0348777	6.17385e-07	GCST90199655	4-methyl-2-oxopentanoate levels	8255	2	TRUE	0.00300286	8255	FALSE	TRUE	0.00268853	24.8573
rs75090459	A	G	A	G	0.26568	0.4552	0.017058	0.0139	FALSE	FALSE	FALSE	13	22701989	0.389	0.2419	TRUE	13	22127850	0.0567147	2.80646e-06	GCST90199655	4-methyl-2-oxopentanoate levels	8255	2	TRUE	0.00265193	8255	FALSE	TRUE	0.00236703	21.9445
rs77753167	T	C	T	C	-0.147065	0.1663	0.0607551	0.07629	FALSE	FALSE	FALSE	18	10814500	0.1696	0.3268	TRUE	18	10814502	0.0310573	2.18759e-06	GCST90199655	4-methyl-2-oxopentanoate levels	8255	2	TRUE	0.00270957	8255	FALSE	TRUE	0.00246837	22.4229
rs893971	G	A	G	A	0.0924746	-0.0307	0.399187	0.3749	FALSE	FALSE	FALSE	4	89203670	0.0935	0.742299	TRUE	4	88282518	0.0150638	8.31252e-10	GCST90199655	4-methyl-2-oxopentanoate levels	8255	2	TRUE	0.00454554	8255	FALSE	TRUE	0.00410195	37.6856
rs11078452	C	A	C	A	-0.266191	0.3498	0.980903	0.9821	FALSE	FALSE	FALSE	17	3406741	0.3374	0.3	TRUE	17	3503447	0.0555632	1.66138e-06	GCST90199656	3-indoxyl sulfate levels	8242	2	TRUE	0.00277765	8242	FALSE	TRUE	0.00265465	22.9516
rs114842896	A	G	A	G	0.30447	0.0993	0.013081	0.01097	FALSE	FALSE	FALSE	5	99229397	0.4375	0.8204	TRUE	5	99893693	0.0669031	5.34158e-06	GCST90199656	3-indoxyl sulfate levels	8242	2	TRUE	0.00250714	8242	FALSE	TRUE	0.00239354	20.7108
rs117023050	C	T	C	T	0.16474	-0.2677	0.0449466	0.055	FALSE	FALSE	FALSE	12	132490297	0.197	0.1742	TRUE	12	132005752	0.0370405	8.68438e-06	GCST90199656	3-indoxyl sulfate levels	8242	2	TRUE	0.00239484	8242	FALSE	TRUE	0.00232998	19.7808
rs13176353	C	G	C	G	-0.114955	0.1181	0.891315	0.9131	FALSE	TRUE	FALSE	5	1801426	0.1595	0.459	TRUE	5	1801312	0.0245476	2.82755e-06	GCST90199656	3-indoxyl sulfate levels	8242	2	TRUE	0.00265434	8242	FALSE	TRUE	0.00256027	21.93
rs139986278	C	T	C	T	-0.315708	0.2533	0.0116698	0.02561	FALSE	FALSE	FALSE	7	78678904	0.2965	0.393	TRUE	7	79049588	0.0706034	7.76506e-06	GCST90199656	3-indoxyl sulfate levels	8242	2	TRUE	0.0024207	8242	FALSE	TRUE	0.00229915	19.9949
rs140560919	C	T	C	T	0.292597	0.131	0.0138957	0.04363	FALSE	FALSE	FALSE	1	147036300	0.2216	0.554501	TRUE	1	147564521	0.0654917	7.90694e-06	GCST90199656	3-indoxyl sulfate levels	8242	2	TRUE	0.00241651	8242	FALSE	TRUE	0.00234624	19.9603
rs146369127	A	G	A	G	0.269587	-0.719	0.0185524	0.01192	FALSE	FALSE	FALSE	3	22425473	0.4032	0.0745607	TRUE	3	22383982	0.0567278	2.0112e-06	GCST90199656	3-indoxyl sulfate levels	8242	2	TRUE	0.00273332	8242	FALSE	TRUE	0.00264664	22.5843
rs191105317	G	C	G	C	-0.362577	0.6174	0.0117339	0.01139	FALSE	TRUE	FALSE	4	129736514	0.4216	0.1431	TRUE	4	128815359	0.0700538	2.27061e-07	GCST90199656	3-indoxyl sulfate levels	8242	2	TRUE	0.00324041	8242	FALSE	TRUE	0.00304893	26.7878
rs198542	A	G	A	G	0.0702721	-0.0197	0.454857	0.4402	FALSE	FALSE	FALSE	17	48644537	0.0903	0.8273	TRUE	17	50567176	0.0153512	4.70302e-06	GCST90199656	3-indoxyl sulfate levels	8242	2	TRUE	0.00253659	8242	FALSE	TRUE	0.00244896	20.9547
rs2016346	C	T	C	T	-0.0742048	0.0842	0.307059	0.2756	FALSE	FALSE	FALSE	8	136437975	0.0997	0.3987	TRUE	8	135425732	0.01661	7.9147e-06	GCST90199656	3-indoxyl sulfate levels	8242	2	TRUE	0.00241628	8242	FALSE	TRUE	0.00234321	19.9584
rs2496679	C	T	C	T	0.213632	0.5351	0.974437	0.9757	FALSE	FALSE	FALSE	6	81319092	0.289	0.0640605	TRUE	6	80609375	0.0481132	8.98791e-06	GCST90199656	3-indoxyl sulfate levels	8242	2	TRUE	0.00238693	8242	FALSE	TRUE	0.00227367	19.7153
rs4649261	G	A	G	A	0.0737226	-0.0101	0.388522	0.3939	FALSE	FALSE	FALSE	1	233944248	0.0914	0.9122	TRUE	1	233808502	0.0158935	3.50859e-06	GCST90199656	3-indoxyl sulfate levels	8242	2	TRUE	0.00260437	8242	FALSE	TRUE	0.00258243	21.516
rs4692540	T	G	T	G	-0.0952962	-0.0522	0.837001	0.9177	FALSE	FALSE	FALSE	4	26530798	0.1603	0.744699	TRUE	4	26529176	0.0204074	3.01657e-06	GCST90199656	3-indoxyl sulfate levels	8242	2	TRUE	0.00263937	8242	FALSE	TRUE	0.00247795	21.806
rs492467	G	A	G	A	-0.0701385	0.1303	0.400124	0.3298	FALSE	FALSE	FALSE	1	165881479	0.0949	0.1696	TRUE	1	165912242	0.0156135	7.05018e-06	GCST90199656	3-indoxyl sulfate levels	8242	2	TRUE	0.002443	8242	FALSE	TRUE	0.00236156	20.1796
rs55839541	A	G	A	G	0.101358	0.1208	0.139213	0.1406	FALSE	FALSE	FALSE	1	214043710	0.1285	0.3472	TRUE	1	213870367	0.0221088	4.55069e-06	GCST90199656	3-indoxyl sulfate levels	8242	2	TRUE	0.00254421	8242	FALSE	TRUE	0.00246219	21.0177
rs56113850	C	T	C	T	-0.076687	0.1345	0.576131	0.5616	FALSE	FALSE	FALSE	19	41353107	0.0896	0.1331	TRUE	19	40847202	0.0152603	5.02725e-07	GCST90199656	3-indoxyl sulfate levels	8242	2	TRUE	0.00305535	8242	FALSE	TRUE	0.00287228	25.2533
rs651578	C	T	C	T	0.0800674	0.1284	0.240034	0.2198	FALSE	FALSE	FALSE	6	25873883	0.1083	0.2356	TRUE	6	25873655	0.01791	7.80184e-06	GCST90199656	3-indoxyl sulfate levels	8242	2	TRUE	0.00241959	8242	FALSE	TRUE	0.00233888	19.9857
rs6904845	C	T	C	T	0.0774978	0.0216	0.743482	0.7909	FALSE	FALSE	FALSE	6	31224423	0.109	0.843	TRUE	6	31256646	0.0174619	9.07576e-06	GCST90199656	3-indoxyl sulfate levels	8242	2	TRUE	0.00238469	8242	FALSE	TRUE	0.00229085	19.6968
rs72987107	T	C	T	C	-0.255879	-0.1304	0.0209548	0.01716	FALSE	FALSE	FALSE	19	5335254	0.3488	0.7085	TRUE	19	5335243	0.0532644	1.55571e-06	GCST90199656	3-indoxyl sulfate levels	8242	2	TRUE	0.00279289	8242	FALSE	TRUE	0.00268649	23.0778
rs7651697	C	T	C	T	0.0706641	-0.006	0.496355	0.5452	FALSE	FALSE	FALSE	3	72234685	0.0899	0.9471	TRUE	3	72185534	0.0155505	5.51533e-06	GCST90199656	3-indoxyl sulfate levels	8242	2	TRUE	0.00249974	8242	FALSE	TRUE	0.00249657	20.6495
rs9479849	A	G	A	G	-0.39936	-0.2507	0.00753433	0.0133	FALSE	FALSE	FALSE	6	154752265	0.3939	0.524499	TRUE	6	154431131	0.0884327	6.30262e-06	GCST90199656	3-indoxyl sulfate levels	8242	2	TRUE	0.00246889	8242	FALSE	TRUE	0.00238517	20.394
rs1000821	T	C	T	C	0.0955501	0.0345	0.460226	0.4654	FALSE	FALSE	FALSE	17	74434003	0.0895	0.7002	TRUE	17	76437921	0.0152708	3.92298e-10	GCST90199657	Sphingosine 1-phosphate levels	8246	2	TRUE	0.00472654	8246	FALSE	TRUE	0.00453602	39.1506
rs10502344	G	A	G	A	0.190151	-0.5282	0.0362631	0.02293	FALSE	FALSE	FALSE	18	6107709	0.3	0.0783195	TRUE	18	6107710	0.0413987	4.36607e-06	GCST90199657	Sphingosine 1-phosphate levels	8246	2	TRUE	0.00255256	8246	FALSE	TRUE	0.00252726	21.0972
rs10744901	C	T	C	T	-0.0733906	-0.0118	0.317054	0.3693	FALSE	FALSE	FALSE	12	118145683	0.0927	0.8983	TRUE	12	117707878	0.0164198	7.83555e-06	GCST90199657	Sphingosine 1-phosphate levels	8246	2	TRUE	0.00241744	8246	FALSE	TRUE	0.00233255	19.9777
rs10960927	C	T	C	T	0.157515	0.0318	0.0494112	0.0485	FALSE	FALSE	FALSE	9	13072341	0.2099	0.8796	TRUE	9	13072342	0.0353441	8.32674e-06	GCST90199657	Sphingosine 1-phosphate levels	8246	2	TRUE	0.0024034	8246	FALSE	TRUE	0.00233073	19.8614
rs115939317	T	C	T	C	0.27762	-0.5107	0.0153631	0.01292	FALSE	FALSE	FALSE	4	114651674	0.3928	0.1936	TRUE	4	113730518	0.0620996	7.80146e-06	GCST90199657	Sphingosine 1-phosphate levels	8246	2	TRUE	0.00241843	8246	FALSE	TRUE	0.00233177	19.9859
rs11986857	G	C	G	C	0.147791	-0.2481	0.0606116	0.1058	FALSE	TRUE	FALSE	8	21040058	0.1479	0.093491	TRUE	8	21182547	0.0320867	4.10483e-06	GCST90199657	Sphingosine 1-phosphate levels	8246	2	TRUE	0.0025668	8246	FALSE	TRUE	0.00248729	21.2151
rs138132596	G	A	G	A	0.513535	-0.1822	0.00497814	0.03943	FALSE	FALSE	FALSE	5	129644806	0.2329	0.4341	TRUE	5	130309113	0.109227	2.58227e-06	GCST90199657	Sphingosine 1-phosphate levels	8246	2	TRUE	0.00267411	8246	FALSE	TRUE	0.00261258	22.1045
rs141116536	C	T	C	T	0.229382	-0.533	0.0266543	0.007827	FALSE	FALSE	FALSE	6	1333169	0.519	0.3044	TRUE	6	1332934	0.0484838	2.233e-06	GCST90199657	Sphingosine 1-phosphate levels	8246	2	TRUE	0.00270776	8246	FALSE	TRUE	0.00273013	22.3834
rs1456759	T	C	T	C	-0.0816351	0.0257	0.737365	0.8265	FALSE	FALSE	FALSE	4	31549421	0.1173	0.8268	TRUE	4	31547799	0.0173502	2.53695e-06	GCST90199657	Sphingosine 1-phosphate levels	8246	2	TRUE	0.0026782	8246	FALSE	TRUE	0.00258118	22.1383
rs1488103	A	G	A	G	-0.0723142	0.0823	0.393833	0.3303	FALSE	FALSE	FALSE	3	168925594	0.0951	0.387	TRUE	3	169207806	0.015939	5.70756e-06	GCST90199657	Sphingosine 1-phosphate levels	8246	2	TRUE	0.0024906	8246	FALSE	TRUE	0.00249679	20.5838
rs41397245	A	G	A	G	-0.0776802	0.0431	0.378124	0.3951	FALSE	FALSE	FALSE	5	77170663	0.0919	0.6392	TRUE	5	77874839	0.0161082	1.41834e-06	GCST90199657	Sphingosine 1-phosphate levels	8246	2	TRUE	0.00281297	8246	FALSE	TRUE	0.00283785	23.2556
rs6493965	G	A	G	A	-0.0718094	-0.0232	0.644609	0.56	FALSE	FALSE	FALSE	15	58186161	0.0902	0.7966	TRUE	15	57893963	0.0160027	7.21237e-06	GCST90199657	Sphingosine 1-phosphate levels	8246	2	TRUE	0.00243657	8246	FALSE	TRUE	0.00236263	20.1361
rs71588370	G	A	G	A	0.184415	-0.1696	0.0394801	0.04421	FALSE	FALSE	FALSE	5	104157179	0.2159	0.432	TRUE	5	104821478	0.0392364	2.60043e-06	GCST90199657	Sphingosine 1-phosphate levels	8246	2	TRUE	0.00267248	8246	FALSE	TRUE	0.00257933	22.0909
rs7200047	A	G	A	G	0.0725737	-0.0348	0.49245	0.5554	FALSE	FALSE	FALSE	16	83151469	0.0904	0.7004	TRUE	16	83117864	0.0157374	3.99671e-06	GCST90199657	Sphingosine 1-phosphate levels	8246	2	TRUE	0.00257298	8246	FALSE	TRUE	0.00263287	21.2663
rs9360664	A	G	A	G	-0.0936889	0.0325	0.1805	0.1748	FALSE	FALSE	FALSE	6	74041424	0.1174	0.781601	TRUE	6	73331701	0.0200697	3.03896e-06	GCST90199657	Sphingosine 1-phosphate levels	8246	2	TRUE	0.00263639	8246	FALSE	TRUE	0.00259676	21.7919
rs10414919	A	G	A	G	-0.0797399	-0.0817	0.280961	0.2708	FALSE	FALSE	FALSE	19	20055286	0.1006	0.4166	TRUE	19	19944477	0.0161833	8.33707e-07	GCST90199658	Alpha-hydroxyisocaproate levels	8250	2	TRUE	0.00293489	8250	FALSE	TRUE	0.00256909	24.2782
rs10832920	G	A	G	A	-0.0659084	-0.006	0.539011	0.5286	FALSE	FALSE	FALSE	11	18341869	0.0893	0.9463	TRUE	11	18320322	0.0142595	3.79896e-06	GCST90199658	Alpha-hydroxyisocaproate levels	8250	2	TRUE	0.00258345	8250	FALSE	TRUE	0.00215874	21.3635
rs113914810	T	C	T	C	0.195815	0.0002	0.0292252	0.02247	FALSE	FALSE	FALSE	12	72649156	0.3131	0.9995	TRUE	12	72255376	0.0434709	6.65286e-06	GCST90199658	Alpha-hydroxyisocaproate levels	8250	2	TRUE	0.00245402	8250	FALSE	TRUE	0.00217569	20.2906
rs11715398	T	C	T	C	0.116068	0.092	0.105338	0.08158	FALSE	FALSE	FALSE	3	193834116	0.1637	0.574	TRUE	3	194116327	0.0236777	9.48658e-07	GCST90199658	Alpha-hydroxyisocaproate levels	8250	2	TRUE	0.00290492	8250	FALSE	TRUE	0.00253921	24.0296
rs142728688	A	G	A	G	-0.23423	0.0545	0.0227938	0.03321	FALSE	FALSE	FALSE	1	154628059	0.2539	0.8301	TRUE	1	154655583	0.0483974	1.30022e-06	GCST90199658	Alpha-hydroxyisocaproate levels	8250	2	TRUE	0.00283179	8250	FALSE	TRUE	0.00244409	23.4229
rs142808012	T	A	T	A	0.267776	-0.4628	0.0149562	0.01071	FALSE	TRUE	FALSE	1	240368526	0.4389	0.2917	TRUE	1	240205226	0.059366	6.46449e-06	GCST90199658	Alpha-hydroxyisocaproate levels	8250	2	TRUE	0.00246065	8250	FALSE	TRUE	0.00211276	20.3455
rs151029917	T	G	T	G	0.405287	-0.0103	0.0064524	0.008382	FALSE	FALSE	FALSE	20	698106	0.4946	0.9834	TRUE	20	717462	0.0904053	7.36017e-06	GCST90199658	Alpha-hydroxyisocaproate levels	8250	2	TRUE	0.0024307	8250	FALSE	TRUE	0.00210603	20.0973
rs1808859	C	T	C	T	0.0726542	-0.0901	0.44434	0.3854	FALSE	FALSE	FALSE	4	89234812	0.0934	0.3345	TRUE	4	88313660	0.0146613	7.21386e-07	GCST90199658	Alpha-hydroxyisocaproate levels	8250	2	TRUE	0.0029685	8250	FALSE	TRUE	0.00260661	24.5571
rs1955284	T	C	T	C	0.0830487	-0.0155	0.807407	0.7816	FALSE	FALSE	FALSE	2	8697057	0.1087	0.8863	TRUE	2	8556927	0.0184612	6.84165e-06	GCST90199658	Alpha-hydroxyisocaproate levels	8250	2	TRUE	0.00244756	8250	FALSE	TRUE	0.00214501	20.237
rs1975533	G	A	G	A	-0.119704	-0.3367	0.116319	0.07336	FALSE	FALSE	FALSE	5	58702408	0.1691	0.0465404	TRUE	5	59406582	0.0225894	1.16365e-07	GCST90199658	Alpha-hydroxyisocaproate levels	8250	2	TRUE	0.00339299	8250	FALSE	TRUE	0.00294573	28.0807
rs34973031	C	A	C	A	-0.123459	-0.2352	0.0853852	0.09481	FALSE	FALSE	FALSE	5	73166354	0.1537	0.1259	TRUE	5	73870529	0.0259273	1.91937e-06	GCST90199658	Alpha-hydroxyisocaproate levels	8250	2	TRUE	0.00274151	8250	FALSE	TRUE	0.00238065	22.6741
rs35783478	A	G	A	G	0.0830143	0.0828	0.231208	0.274	FALSE	FALSE	FALSE	4	109229383	0.1009	0.4119	TRUE	4	108308227	0.0171179	1.23742e-06	GCST90199658	Alpha-hydroxyisocaproate levels	8250	2	TRUE	0.00284328	8250	FALSE	TRUE	0.0024499	23.5182
rs4852728	A	C	A	C	-0.0864222	-0.0083	0.178937	0.2765	FALSE	FALSE	FALSE	2	71130038	0.0999	0.934	TRUE	2	70902908	0.0188155	4.36647e-06	GCST90199658	Alpha-hydroxyisocaproate levels	8250	2	TRUE	0.0025513	8250	FALSE	TRUE	0.00219461	21.0969
rs4934976	A	G	A	G	-0.0731137	-0.0977	0.657788	0.6007	FALSE	FALSE	FALSE	10	33791122	0.0912	0.2839	TRUE	10	33502194	0.0155296	2.50131e-06	GCST90199658	Alpha-hydroxyisocaproate levels	8250	2	TRUE	0.00268017	8250	FALSE	TRUE	0.00240663	22.1655
rs620617	T	C	T	C	-0.070098	0.0227	0.599716	0.6462	FALSE	FALSE	FALSE	5	19446847	0.0934	0.8079	TRUE	5	19446738	0.0147602	2.0429e-06	GCST90199658	Alpha-hydroxyisocaproate levels	8250	2	TRUE	0.00272704	8250	FALSE	TRUE	0.00235915	22.5542
rs62485457	C	T	C	T	0.228417	0.3549	0.0221196	0.04849	FALSE	FALSE	FALSE	7	104557522	0.2114	0.0932395	TRUE	7	104917075	0.0492927	3.58845e-06	GCST90199658	Alpha-hydroxyisocaproate levels	8250	2	TRUE	0.00259665	8250	FALSE	TRUE	0.0022571	21.4729
rs72859389	C	A	C	A	0.132036	0.7126	0.0611044	0.01996	FALSE	FALSE	FALSE	1	8252684	0.3112	0.0220501	TRUE	1	8192624	0.029663	8.53929e-06	GCST90199658	Alpha-hydroxyisocaproate levels	8250	2	TRUE	0.00239643	8250	FALSE	TRUE	0.00200034	19.8132
rs734860	C	T	C	T	0.0779035	0.0326	0.602667	0.6352	FALSE	FALSE	FALSE	5	173399841	0.0934	0.727301	TRUE	5	173972838	0.0152545	3.27446e-07	GCST90199658	Alpha-hydroxyisocaproate levels	8250	2	TRUE	0.00315209	8250	FALSE	TRUE	0.00290654	26.0806
rs76445723	T	G	T	G	-0.227203	0.2931	0.0211627	0.02245	FALSE	FALSE	FALSE	8	18953852	0.298	0.3252	TRUE	8	19096342	0.0503536	6.41715e-06	GCST90199658	Alpha-hydroxyisocaproate levels	8250	2	TRUE	0.00246234	8250	FALSE	TRUE	0.00213865	20.3595
rs7737487	A	G	A	G	0.0727989	0.0581	0.595653	0.6399	FALSE	FALSE	FALSE	5	164483002	0.093	0.5322	TRUE	5	165055996	0.0146176	6.35102e-07	GCST90199658	Alpha-hydroxyisocaproate levels	8250	2	TRUE	0.00299809	8250	FALSE	TRUE	0.00255286	24.8026
rs78820411	G	A	G	A	0.170371	0.1303	0.0386388	0.05432	FALSE	FALSE	FALSE	15	26478903	0.1996	0.514	TRUE	15	26233756	0.0373253	5.0068e-06	GCST90199658	Alpha-hydroxyisocaproate levels	8250	2	TRUE	0.00251965	8250	FALSE	TRUE	0.00215641	20.8346
rs79376596	G	A	G	A	0.195553	-0.2137	0.0291836	0.03428	FALSE	FALSE	FALSE	20	2399550	0.2477	0.3882	TRUE	20	2418904	0.0432889	6.26065e-06	GCST90199658	Alpha-hydroxyisocaproate levels	8250	2	TRUE	0.00246805	8250	FALSE	TRUE	0.00216688	20.4068
rs10789117	C	A	C	A	-0.0805466	0.0273	0.341811	0.2638	FALSE	FALSE	FALSE	1	63072265	0.1012	0.787601	TRUE	1	62606594	0.0157387	3.09195e-07	GCST90199659	1-stearoyl-GPI (18:0) levels	8260	2	TRUE	0.0031616	8260	FALSE	TRUE	0.00291918	26.1913
rs113735393	A	G	A	G	-0.207519	0.7708	0.0352927	0.009903	FALSE	FALSE	FALSE	16	81558066	0.448	0.0852904	TRUE	16	81524461	0.0411356	4.54134e-07	GCST90199659	1-stearoyl-GPI (18:0) levels	8260	2	TRUE	0.00307234	8260	FALSE	TRUE	0.00293242	25.4495
rs117400415	G	C	G	C	0.0888842	0.0587	0.186215	0.2114	FALSE	TRUE	FALSE	7	89748700	0.1104	0.5949	TRUE	7	90119386	0.0195487	5.44662e-06	GCST90199659	1-stearoyl-GPI (18:0) levels	8260	2	TRUE	0.0024972	8260	FALSE	TRUE	0.00239444	20.6735
rs13035306	T	C	T	C	-0.156036	-0.3308	0.05619	0.05734	FALSE	FALSE	FALSE	2	124719428	0.1928	0.0861093	TRUE	2	123961851	0.0325815	1.67535e-06	GCST90199659	1-stearoyl-GPI (18:0) levels	8260	2	TRUE	0.00276967	8260	FALSE	TRUE	0.0025824	22.9355
rs13265847	G	A	G	A	-0.156331	-0.023	0.942421	0.9069	FALSE	FALSE	FALSE	8	29661804	0.1574	0.8837	TRUE	8	29804288	0.0336519	3.39176e-06	GCST90199659	1-stearoyl-GPI (18:0) levels	8260	2	TRUE	0.00260653	8260	FALSE	TRUE	0.00265234	21.581
rs139782415	T	C	T	C	0.126378	0.049	0.0899487	0.1152	FALSE	FALSE	FALSE	4	10516618	0.1409	0.7279	TRUE	4	10514994	0.0264791	1.81728e-06	GCST90199659	1-stearoyl-GPI (18:0) levels	8260	2	TRUE	0.00275084	8260	FALSE	TRUE	0.00261477	22.7791
rs141437456	T	C	T	C	-0.347399	-0.9621	0.00988166	0.002161	FALSE	FALSE	FALSE	17	76923267	0.9846	0.3285	TRUE	17	78927185	0.0764493	5.51496e-06	GCST90199659	1-stearoyl-GPI (18:0) levels	8260	2	TRUE	0.00249431	8260	FALSE	TRUE	0.00236159	20.6495
rs151115380	T	C	T	C	0.310888	-0.5072	0.0130281	0.01887	FALSE	FALSE	FALSE	1	164724322	0.337	0.1323	TRUE	1	164755085	0.0661973	2.64817e-06	GCST90199659	1-stearoyl-GPI (18:0) levels	8260	2	TRUE	0.00266375	8260	FALSE	TRUE	0.00248556	22.056
rs1555942	A	T	A	T	0.188681	-0.0845	0.965825	0.9393	FALSE	TRUE	FALSE	14	68638967	0.1912	0.6584	TRUE	14	68172250	0.0418631	6.57211e-06	GCST90199659	1-stearoyl-GPI (18:0) levels	8260	2	TRUE	0.00245387	8260	FALSE	TRUE	0.00235014	20.3139
rs1836921	A	G	A	G	-0.0775788	0.0692	0.276299	0.2728	FALSE	FALSE	FALSE	9	107754037	0.1005	0.4911	TRUE	9	104991756	0.0170992	5.70656e-06	GCST90199659	1-stearoyl-GPI (18:0) levels	8260	2	TRUE	0.00248644	8260	FALSE	TRUE	0.00240688	20.5842
rs2435583	G	A	G	A	-0.0990229	-0.0326	0.164587	0.2155	FALSE	FALSE	FALSE	11	98573845	0.109	0.764999	TRUE	11	98703115	0.0204562	1.29364e-06	GCST90199659	1-stearoyl-GPI (18:0) levels	8260	2	TRUE	0.00282954	8260	FALSE	TRUE	0.00269649	23.4326
rs35311550	C	T	C	T	-0.322065	0.252	0.0141818	0.002934	FALSE	FALSE	FALSE	3	584012	0.8142	0.756901	TRUE	3	542329	0.0642743	5.42083e-07	GCST90199659	1-stearoyl-GPI (18:0) levels	8260	2	TRUE	0.00303123	8260	FALSE	TRUE	0.00290032	25.108
rs4266604	C	T	C	T	0.0745017	-0.0467	0.294749	0.27	FALSE	FALSE	FALSE	7	52978724	0.1007	0.6425	TRUE	7	52911031	0.0166127	7.30464e-06	GCST90199659	1-stearoyl-GPI (18:0) levels	8260	2	TRUE	0.00242952	8260	FALSE	TRUE	0.00230759	20.1118
rs6849130	C	T	C	T	-0.108294	-0.0287	0.118281	0.1579	FALSE	FALSE	FALSE	4	165547240	0.1246	0.8177	TRUE	4	164626088	0.0237693	5.21256e-06	GCST90199659	1-stearoyl-GPI (18:0) levels	8260	2	TRUE	0.00250733	8260	FALSE	TRUE	0.00244616	20.7575
rs7302336	A	G	A	G	0.113218	0.1064	0.112836	0.105	FALSE	FALSE	FALSE	12	131008165	0.148	0.4721	TRUE	12	130523620	0.0239989	2.38589e-06	GCST90199659	1-stearoyl-GPI (18:0) levels	8260	2	TRUE	0.00268785	8260	FALSE	TRUE	0.00256633	22.2561
rs7610125	T	C	T	C	-0.0758416	0.0182	0.436891	0.3989	FALSE	FALSE	FALSE	3	152631117	0.0915	0.8426	TRUE	3	152913328	0.0155174	1.02115e-06	GCST90199659	1-stearoyl-GPI (18:0) levels	8260	2	TRUE	0.00288435	8260	FALSE	TRUE	0.00283016	23.8878
rs78765237	A	G	A	G	0.24977	-0.5721	0.0204739	0.0134	FALSE	FALSE	FALSE	9	8396478	0.3969	0.1495	TRUE	9	8396478	0.053264	2.74152e-06	GCST90199659	1-stearoyl-GPI (18:0) levels	8260	2	TRUE	0.00265573	8260	FALSE	TRUE	0.00250223	21.9894
rs9436300	G	A	G	A	0.0754039	0.2084	0.68347	0.5643	FALSE	FALSE	FALSE	1	65895264	0.0902	0.02082	TRUE	1	65429581	0.0169789	8.95281e-06	GCST90199659	1-stearoyl-GPI (18:0) levels	8260	2	TRUE	0.00238264	8260	FALSE	TRUE	0.0024601	19.7228
rs102275	C	T	C	T	-0.220549	0.0829	0.34593	0.4151	FALSE	FALSE	FALSE	11	61557803	0.0907	0.3608	TRUE	11	61790331	0.015913	1.11176e-43	GCST90199660	1,2-dipalmitoyl-gpc (16:0/16:0) levels	8264	2	TRUE	0.0227216	8264	FALSE	TRUE	0.0220117	192.091
rs1061808	G	T	G	T	0.200092	0.1847	0.631678	0.5753	FALSE	FALSE	FALSE	6	32136547	0.0973	0.0577298	TRUE	6	32168770	0.0156583	2.15628e-37	GCST90199660	1,2-dipalmitoyl-gpc (16:0/16:0) levels	8264	2	TRUE	0.0193814	8264	FALSE	TRUE	0.01863	163.294
rs10778301	A	G	A	G	-0.0693898	0.1943	0.461879	0.5415	FALSE	FALSE	FALSE	12	104287077	0.0897	0.0303403	TRUE	12	103893299	0.0154191	6.78686e-06	GCST90199660	1,2-dipalmitoyl-gpc (16:0/16:0) levels	8264	2	TRUE	0.00244526	8264	FALSE	TRUE	0.00239348	20.2522
rs117470433	T	C	T	C	0.26326	0.1531	0.0176685	0.01877	FALSE	FALSE	FALSE	16	4884392	0.3353	0.6481	TRUE	16	4834391	0.0585744	6.97514e-06	GCST90199660	1,2-dipalmitoyl-gpc (16:0/16:0) levels	8264	2	TRUE	0.00243898	8264	FALSE	TRUE	0.00240579	20.2001
rs117752111	G	A	G	A	0.239516	-0.0849	0.0207753	0.04567	FALSE	FALSE	FALSE	20	17360322	0.2159	0.693999	TRUE	20	17379677	0.0538015	8.51368e-06	GCST90199660	1,2-dipalmitoyl-gpc (16:0/16:0) levels	8264	2	TRUE	0.00239307	8264	FALSE	TRUE	0.00233415	19.8189
rs12438714	T	G	T	G	-0.138473	0.1471	0.0645318	0.1763	FALSE	FALSE	FALSE	15	93585975	0.1182	0.2132	TRUE	15	93042745	0.0307182	6.54901e-06	GCST90199660	1,2-dipalmitoyl-gpc (16:0/16:0) levels	8264	2	TRUE	0.0024535	8264	FALSE	TRUE	0.00231506	20.3207
rs12544703	G	A	G	A	-0.106164	-0.0768	0.182667	0.2302	FALSE	FALSE	FALSE	8	59310424	0.106	0.4688	TRUE	8	58397865	0.019997	1.1023e-07	GCST90199660	1,2-dipalmitoyl-gpc (16:0/16:0) levels	8264	2	TRUE	0.00339986	8264	FALSE	TRUE	0.00336545	28.1854
rs141357957	T	C	T	C	-0.30519	0.1865	0.0127443	0.006778	FALSE	FALSE	FALSE	16	9903152	0.5518	0.735401	TRUE	16	9809295	0.0679417	7.05785e-06	GCST90199660	1,2-dipalmitoyl-gpc (16:0/16:0) levels	8264	2	TRUE	0.00243626	8264	FALSE	TRUE	0.00234378	20.1775
rs145128297	A	G	A	G	-0.298888	-0.428	0.014713	0.008824	FALSE	FALSE	FALSE	5	25233642	0.4854	0.3779	TRUE	5	25233533	0.0637577	2.76062e-06	GCST90199660	1,2-dipalmitoyl-gpc (16:0/16:0) levels	8264	2	TRUE	0.00265285	8264	FALSE	TRUE	0.00259007	21.9762
rs1601935	T	G	T	G	-0.0771848	0.0192	0.650326	0.6152	FALSE	FALSE	FALSE	15	58671765	0.0918	0.8341	TRUE	15	58379566	0.0168088	4.39154e-06	GCST90199660	1,2-dipalmitoyl-gpc (16:0/16:0) levels	8264	2	TRUE	0.00254565	8264	FALSE	TRUE	0.00270949	21.0858
rs17231506	T	C	T	C	0.0901668	0.1511	0.325307	0.2793	FALSE	FALSE	FALSE	16	56994528	0.0994	0.1284	TRUE	16	56960616	0.0162354	2.79678e-08	GCST90199660	1,2-dipalmitoyl-gpc (16:0/16:0) levels	8264	2	TRUE	0.00371932	8264	FALSE	TRUE	0.00356881	30.8438
rs17248720	T	C	T	C	-0.122497	-0.206	0.113267	0.1025	FALSE	FALSE	FALSE	19	11198187	0.1462	0.1587	TRUE	19	11087511	0.0238862	2.92288e-07	GCST90199660	1,2-dipalmitoyl-gpc (16:0/16:0) levels	8264	2	TRUE	0.00317316	8264	FALSE	TRUE	0.00301424	26.3001
rs183181954	G	A	G	A	0.857517	0.7086	0.0018173	0.02545	FALSE	FALSE	FALSE	8	11209333	0.2836	0.0124701	TRUE	8	11351824	0.179475	1.77117e-06	GCST90199660	1,2-dipalmitoyl-gpc (16:0/16:0) levels	8264	2	TRUE	0.00275546	8264	FALSE	TRUE	0.00266779	22.8285
rs185772485	G	A	G	A	-0.277576	0.2497	0.0180312	0.03792	FALSE	FALSE	FALSE	10	4423607	0.237	0.2921	TRUE	10	4381415	0.0576862	1.4955e-06	GCST90199660	1,2-dipalmitoyl-gpc (16:0/16:0) levels	8264	2	TRUE	0.0027946	8264	FALSE	TRUE	0.00272845	23.1537
rs2032969	A	G	A	G	-0.111093	0.0586	0.106101	0.1814	FALSE	FALSE	FALSE	1	75175664	0.1167	0.6153	TRUE	1	74709980	0.0248798	8.00062e-06	GCST90199660	1,2-dipalmitoyl-gpc (16:0/16:0) levels	8264	2	TRUE	0.0024074	8264	FALSE	TRUE	0.00234105	19.9379
rs2075269	C	T	C	T	-0.0815166	-0.0164	0.24807	0.3481	FALSE	FALSE	FALSE	22	21356029	0.0945	0.862	TRUE	22	21001740	0.0180752	6.48731e-06	GCST90199660	1,2-dipalmitoyl-gpc (16:0/16:0) levels	8264	2	TRUE	0.00245569	8264	FALSE	TRUE	0.00247898	20.3388
rs2745311	A	C	A	C	0.0702244	-0.0888	0.535022	0.4899	FALSE	FALSE	FALSE	1	18904033	0.0904	0.3259	TRUE	1	18577539	0.0154888	5.79093e-06	GCST90199660	1,2-dipalmitoyl-gpc (16:0/16:0) levels	8264	2	TRUE	0.00248185	8264	FALSE	TRUE	0.00245364	20.5561
rs3019671	T	C	T	C	-0.0743413	-0.1029	0.39617	0.4168	FALSE	FALSE	FALSE	11	134494054	0.0906	0.2562	TRUE	11	134624160	0.0156753	2.11027e-06	GCST90199660	1,2-dipalmitoyl-gpc (16:0/16:0) levels	8264	2	TRUE	0.00271496	8264	FALSE	TRUE	0.00264415	22.492
rs45617141	G	T	G	T	0.264148	0.5765	0.0177024	0.003399	FALSE	FALSE	FALSE	15	43623397	0.7326	0.4313	TRUE	15	43331199	0.0582611	5.79112e-06	GCST90199660	1,2-dipalmitoyl-gpc (16:0/16:0) levels	8264	2	TRUE	0.00248184	8264	FALSE	TRUE	0.00242661	20.5559
rs4920834	A	G	A	G	0.0902345	-0.0208	0.764055	0.7816	FALSE	FALSE	FALSE	5	85048075	0.1077	0.8467	TRUE	5	85752257	0.0181074	6.25094e-07	GCST90199660	1,2-dipalmitoyl-gpc (16:0/16:0) levels	8264	2	TRUE	0.00299671	8264	FALSE	TRUE	0.00293569	24.8332
[truncated: 31,480 more rows]

## Sheet: Supplementary Table S3
Supplementary Table S3. Complete forward MR results for 1,352 analyzable metabolites and metabolite ratios after multiple-testing correction
[truncated: 1,354 more rows]

[truncated: 3 more sheets: Supplementary Table S4, Supplementary Table S5, Supplementary Table S6]
